# Supplementary material for: Hexokinase‐2 as a Therapeutic Target: Alleviating Herpes Simplex Keratitis Through Metabolic Reprogramming
Source: Adv Sci (Weinh). 2025 Jun 20;12(34):e03690. doi: 10.1002/advs.202503690 (PMC12442686; doi:10.1002/advs.202503690)
Supplement: Supplementary file 2 — Supplemental Table 1 [file ADVS-12-e03690-s002.xlsx]

## Sheet: Supplementary Table 1
Supplementary Table1. Differentially expressed genes
Gene	baseMean	log2FoldChange	lfcSE	stat	pvalue	padj	sig
ENSG00000000005.6	8.82397	-4.20408	0.789001	-5.32836	9.91028e-08	6.12539e-07	down
ENSG00000000971.16	5411.03	-3.39324	0.494763	-6.85832	6.96737e-12	8.84606e-11	down
ENSG00000001461.17	211.24	2.22686	0.266513	8.35553	6.51378e-17	2.01108e-15	up
ENSG00000001626.16	86.7531	4.39301	0.573511	7.65986	1.86141e-14	3.71947e-13	up
ENSG00000002726.21	6.47818	5.03692	0.801583	6.28372	3.30561e-10	3.14231e-09	up
ENSG00000003096.14	25.6322	-3.69421	0.664595	-5.55859	2.71966e-08	1.86983e-07	down
ENSG00000003436.16	172.149	-2.77886	0.511423	-5.43358	5.52344e-08	3.56347e-07	down
ENSG00000004776.13	89.0263	-3.19067	0.506566	-6.29864	3.00271e-10	2.87573e-09	down
ENSG00000004799.8	301.948	-5.5758	0.502394	-11.0985	1.27619e-28	2.68888e-26	down
ENSG00000005108.16	15.1223	-2.54205	0.679829	-3.73924	0.000184577	0.000581871	down
ENSG00000005513.10	22.6921	-3.45507	0.702703	-4.91683	8.79569e-07	4.50198e-06	down
ENSG00000005844.19	37.518	3.34197	0.718717	4.64992	3.32066e-06	1.53364e-05	up
ENSG00000006042.12	607.852	-2.69153	0.386004	-6.9728	3.10691e-12	4.21127e-11	down
ENSG00000006047.13	16.2225	2.85755	0.637155	4.48486	7.29602e-06	3.12754e-05	up
ENSG00000006283.18	80.8973	-3.35461	0.710321	-4.72267	2.32764e-06	1.10696e-05	down
ENSG00000006327.14	1272.79	-2.23456	0.55799	-4.00465	6.2109e-05	0.000217643	down
ENSG00000006555.11	312.315	4.24663	0.452048	9.39418	5.76628e-21	3.64942e-19	up
ENSG00000006606.9	47.6432	-5.73441	0.676495	-8.47666	2.31759e-17	7.84071e-16	down
ENSG00000006611.17	9.39052	-6.33678	0.873328	-7.2559	3.98986e-13	6.27705e-12	down
ENSG00000006652.15	286.506	-2.81563	0.335809	-8.38463	5.0887e-17	1.61336e-15	down
ENSG00000006747.15	463.058	3.20966	0.49761	6.45016	1.11731e-10	1.1537e-09	up
ENSG00000007171.18	123.879	2.67277	0.610224	4.37998	1.18693e-05	4.87932e-05	up
ENSG00000007264.15	33.6286	3.11621	0.80946	3.84974	0.000118243	0.000389578	up
ENSG00000007306.15	7.09999	6.07098	1.92684	3.15075	0.00162852	0.0041754	up
ENSG00000007312.13	19.0352	-3.1546	0.631657	-4.99416	5.90928e-07	3.12651e-06	down
ENSG00000007350.17	5.62147	-5.88988	1.00639	-5.8525	4.84228e-09	3.7787e-08	down
ENSG00000007372.24	2657.54	2.5301	0.384411	6.58174	4.64968e-11	5.16304e-10	up
ENSG00000007908.16	272.357	-4.03751	1.04785	-3.85312	0.00011662	0.000385072	down
ENSG00000007944.15	815.46	-2.0297	0.226755	-8.95107	3.52055e-19	1.71846e-17	down
ENSG00000007968.7	80.4622	3.02981	0.525933	5.76084	8.36974e-09	6.22495e-08	up
ENSG00000008196.13	414.543	-2.07507	0.453403	-4.57665	4.72472e-06	2.11576e-05	down
ENSG00000008323.16	162.152	2.35142	0.341888	6.87776	6.08021e-12	7.83928e-11	up
ENSG00000008405.12	426.936	-2.407	0.400307	-6.0129	1.82233e-09	1.53505e-08	down
ENSG00000008869.12	227.882	2.23674	0.237172	9.43086	4.06758e-21	2.63443e-19	up
ENSG00000009709.12	2.1162	-3.20236	1.02845	-3.11379	0.00184701	0.00467013	down
ENSG00000009950.16	22.4935	-3.35041	0.470478	-7.12128	1.06929e-12	1.56537e-11	down
ENSG00000010319.7	42.0979	-2.59062	0.650905	-3.98002	6.89084e-05	0.000239203	down
ENSG00000010810.17	309.448	-2.20392	0.438067	-5.03101	4.87911e-07	2.624e-06	down
ENSG00000011465.18	100649	-3.7742	0.433102	-8.71434	2.92465e-18	1.16741e-16	down
ENSG00000012171.20	612.492	-2.53274	0.235814	-10.7404	6.57712e-27	1.14038e-24	down
ENSG00000012223.13	7.28048	-2.61149	0.774813	-3.37048	0.00075038	0.00207614	down
ENSG00000012660.14	528.505	-2.83442	0.486583	-5.82515	5.7061e-09	4.3951e-08	down
ENSG00000013293.6	8.4802	-5.60369	1.01577	-5.51669	3.45437e-08	2.33258e-07	down
ENSG00000013297.12	201.092	-2.13424	0.540365	-3.94962	7.82749e-05	0.000268858	down
ENSG00000013588.9	986.457	-2.37097	0.60543	-3.91617	8.99666e-05	0.000304989	down
ENSG00000015520.15	8.43144	-6.18105	1.14717	-5.3881	7.12056e-08	4.50996e-07	down
ENSG00000016391.11	106.243	2.29509	0.386555	5.93727	2.89799e-09	2.37037e-08	up
ENSG00000016402.14	518.575	3.57551	0.399621	8.94726	3.64426e-19	1.76848e-17	up
ENSG00000016602.9	280.685	2.59923	0.563982	4.60871	4.05167e-06	1.84061e-05	up
ENSG00000017427.17	55.6945	-2.09192	0.635852	-3.28996	0.00100203	0.00269709	down
ENSG00000018625.15	43.6746	-3.57643	0.759639	-4.70807	2.50079e-06	1.18087e-05	down
ENSG00000019102.12	21.644	2.87905	0.713342	4.036	5.43711e-05	0.000192883	up
ENSG00000020577.14	618.909	-3.7596	0.513817	-7.31701	2.53556e-13	4.15948e-12	down
ENSG00000022267.19	1197.39	-3.41445	0.358177	-9.53285	1.53017e-21	1.04814e-19	down
ENSG00000023171.19	234.313	2.81371	0.397392	7.08043	1.43706e-12	2.04968e-11	up
ENSG00000023909.10	414.648	-2.58957	0.480688	-5.38723	7.15524e-08	4.5302e-07	down
ENSG00000024526.17	17.1626	2.6514	0.691215	3.83585	0.000125131	0.000409357	up
ENSG00000025039.15	131.193	-2.39095	0.48316	-4.94857	7.47619e-07	3.86703e-06	down
ENSG00000026025.16	17765.7	-2.28191	0.435909	-5.23483	1.6514e-07	9.75283e-07	down
ENSG00000026751.17	76.1343	2.89163	0.662659	4.36368	1.27893e-05	5.21632e-05	up
ENSG00000030419.17	251.603	2.6948	0.369682	7.28951	3.11079e-13	5.01736e-12	up
ENSG00000034971.17	19924.8	-6.98957	0.918907	-7.6064	2.8184e-14	5.46127e-13	down
ENSG00000036530.9	10.1571	-2.09399	0.518189	-4.04098	5.32274e-05	0.00018931	down
ENSG00000036672.16	34.3797	-2.26159	0.533768	-4.23703	2.26496e-05	8.73702e-05	down
ENSG00000036828.17	68.7683	7.67248	0.949367	8.08169	6.38774e-16	1.61586e-14	up
ENSG00000037280.16	101.442	-4.68959	0.681661	-6.87965	5.99992e-12	7.74777e-11	down
ENSG00000039068.20	1134.08	2.74315	0.31516	8.70401	3.20358e-18	1.27264e-16	up
ENSG00000039139.11	21.8229	3.10243	0.610941	5.07812	3.81188e-07	2.0954e-06	up
ENSG00000041353.10	169.46	2.95446	0.429349	6.88126	5.93271e-12	7.67289e-11	up
ENSG00000043039.7	34.9385	-4.26397	0.645452	-6.60618	3.94368e-11	4.44131e-10	down
ENSG00000044574.9	9709.31	-2.83833	0.36655	-7.74337	9.68122e-15	2.01682e-13	down
ENSG00000046889.19	74.7197	-2.50389	0.409136	-6.11996	9.35977e-10	8.28688e-09	down
ENSG00000047457.14	289.526	-2.15053	0.446841	-4.81274	1.48871e-06	7.33559e-06	down
ENSG00000047648.23	43.9725	-2.45139	0.545728	-4.49196	7.05716e-06	3.03453e-05	down
ENSG00000048052.23	64.943	-2.09279	0.441903	-4.73585	2.18142e-06	1.04488e-05	down
ENSG00000048540.15	9.17592	-2.54274	0.723765	-3.51321	0.000442733	0.00128273	down
ENSG00000049283.18	164.705	3.96276	0.55865	7.09346	1.308e-12	1.88336e-11	up
ENSG00000050555.19	90.226	-3.52571	0.724171	-4.86862	1.1238e-06	5.64274e-06	down
ENSG00000051108.15	2973.66	-2.50574	0.321065	-7.80444	5.97656e-15	1.27538e-13	down
ENSG00000051341.15	20.8844	2.68396	0.653868	4.10474	4.04767e-05	0.000147911	up
ENSG00000052850.8	50.2473	-2.72811	0.633224	-4.30829	1.64521e-05	6.53726e-05	down
ENSG00000053108.17	127.162	2.51702	0.607915	4.14042	3.46677e-05	0.000128434	up
ENSG00000054803.4	9.88817	2.61489	0.86193	3.03376	0.00241529	0.0059252	up
ENSG00000054967.13	232.556	-2.14841	0.540535	-3.97459	7.05004e-05	0.000244271	down
ENSG00000056487.16	8.27877	-4.24738	0.72808	-5.83368	5.42179e-09	4.19553e-08	down
ENSG00000057294.16	240.808	-2.35774	0.381658	-6.17761	6.50777e-10	5.92246e-09	down
ENSG00000058335.16	91.7224	3.09744	0.671033	4.61592	3.91354e-06	1.78419e-05	up
ENSG00000059804.16	2631.61	-4.68277	0.556313	-8.41751	3.84555e-17	1.25018e-15	down
ENSG00000060718.22	299.003	3.68356	0.902848	4.07994	4.50479e-05	0.000162863	up
ENSG00000061455.11	13.026	-2.21644	0.48308	-4.58815	4.47194e-06	2.01395e-05	down
ENSG00000062282.15	9.14575	-2.73806	0.844061	-3.24391	0.00117899	0.00312023	down
ENSG00000062370.17	29.3798	2.58159	0.29896	8.63521	5.86169e-18	2.19748e-16	up
ENSG00000062582.14	149.447	-7.03544	0.569367	-12.3566	4.48758e-35	2.07488e-32	down
ENSG00000063127.16	16.1843	-2.94284	0.635583	-4.63014	3.65414e-06	1.67373e-05	down
ENSG00000063660.9	1474.66	2.22497	0.310103	7.17493	7.23438e-13	1.0937e-11	up
ENSG00000064042.18	170.5	-2.19017	0.462917	-4.73124	2.23154e-06	1.06552e-05	down
ENSG00000064201.16	20.4294	-2.65962	0.578239	-4.59952	4.23473e-06	1.91333e-05	down
ENSG00000064205.11	110.736	-4.25051	0.848135	-5.0116	5.39806e-07	2.87891e-06	down
ENSG00000064270.13	16.5716	2.72507	0.607976	4.48219	7.38807e-06	3.16292e-05	up
ENSG00000064300.9	118.013	-2.3888	0.387434	-6.1657	7.01727e-10	6.33763e-09	down
ENSG00000064692.20	33.964	-2.13027	0.511688	-4.16321	3.13802e-05	0.000117482	down
ENSG00000064787.13	145.993	3.10345	0.460326	6.74185	1.56381e-11	1.88211e-10	up
ENSG00000064886.14	2094.38	-3.69744	1.06502	-3.47172	0.000517136	0.00147722	down
ENSG00000064989.13	115.287	-2.78847	0.729436	-3.82277	0.000131962	0.000429424	down
ENSG00000065054.14	492.636	-2.09547	0.281283	-7.4497	9.35505e-14	1.68159e-12	down
ENSG00000065357.20	660.262	2.27946	0.271624	8.39197	4.78068e-17	1.53028e-15	up
ENSG00000065361.17	456.328	3.00728	0.295887	10.1636	2.8812e-24	3.26242e-22	up
ENSG00000065371.17	1.88189	-4.59894	1.17408	-3.91705	8.96393e-05	0.000304065	down
ENSG00000065609.14	7.40093	-4.08792	0.853777	-4.78805	1.68411e-06	8.2061e-06	down
ENSG00000065717.15	310.432	-2.19982	0.188474	-11.6717	1.77769e-31	5.58295e-29	down
ENSG00000065809.14	733.501	-2.44086	0.405886	-6.01365	1.81392e-09	1.52988e-08	down
ENSG00000066056.14	125.002	-2.9114	0.836242	-3.48152	0.000498572	0.00142909	down
ENSG00000066248.15	81.8703	4.12439	0.456748	9.0299	1.71826e-19	8.6668e-18	up
ENSG00000066279.19	35.7125	2.82057	0.646235	4.36463	1.27341e-05	5.19635e-05	up
ENSG00000066294.15	36.852	2.75644	0.826072	3.3368	0.00084749	0.00231747	up
ENSG00000067082.15	1559.24	-2.2956	0.284798	-8.06047	7.60046e-16	1.89103e-14	down
ENSG00000067334.14	888.807	-2.16776	0.317118	-6.83582	8.15387e-12	1.02663e-10	down
ENSG00000067715.14	37.3828	2.82043	0.673224	4.18943	2.79657e-05	0.000106131	up
ENSG00000067840.13	65.0636	-2.04026	0.412899	-4.9413	7.76023e-07	4.00897e-06	down
ENSG00000068078.20	3592.23	2.52716	0.316956	7.9732	1.54617e-15	3.64533e-14	up
ENSG00000068976.14	25.7836	-2.58649	0.558562	-4.63062	3.64564e-06	1.67029e-05	down
ENSG00000069188.17	71.914	2.46466	0.457322	5.38933	7.07195e-08	4.48429e-07	up
ENSG00000069482.7	4.93405	-2.95392	0.833702	-3.54313	0.000395404	0.00115688	down
ENSG00000069535.14	63.4204	-3.60592	0.567011	-6.35953	2.02368e-10	1.99433e-09	down
ENSG00000069812.11	489.738	3.15373	0.356446	8.8477	8.93419e-19	3.95504e-17	up
ENSG00000070182.21	106.875	2.0247	0.276307	7.32771	2.34114e-13	3.8659e-12	up
ENSG00000070495.15	758.975	-3.46527	0.268206	-12.9202	3.46253e-38	2.31386e-35	down
ENSG00000070526.15	73.6403	4.70863	0.536712	8.7731	1.73806e-18	7.26886e-17	up
ENSG00000070748.19	3.84704	3.93448	1.07957	3.64448	0.000267935	0.000815016	up
ENSG00000070886.12	33.1189	2.1461	0.649144	3.30605	0.000946215	0.0025601	up
ENSG00000071082.11	10287.8	-2.15629	0.257113	-8.38655	5.00618e-17	1.59023e-15	down
ENSG00000071282.12	444.496	-2.89504	0.495629	-5.84114	5.18461e-09	4.02134e-08	down
ENSG00000071967.12	4811.08	-2.11695	0.196468	-10.775	4.51646e-27	7.91332e-25	down
ENSG00000071991.9	66.2453	-4.6004	0.936884	-4.91033	9.09253e-07	4.63964e-06	down
ENSG00000072657.10	4.45326	-5.85943	0.980948	-5.97323	2.32596e-09	1.93288e-08	down
ENSG00000073146.16	9.99403	-2.05351	0.652068	-3.14922	0.00163705	0.00419598	down
ENSG00000073712.15	482.15	-3.31337	0.478948	-6.91801	4.58019e-12	6.02191e-11	down
ENSG00000073756.13	7365.97	-4.84397	0.569074	-8.51202	1.70932e-17	5.89061e-16	down
ENSG00000074047.22	112.678	2.88128	0.583173	4.9407	7.78431e-07	4.02016e-06	up
ENSG00000074181.9	1013.1	2.06758	0.357387	5.78527	7.23948e-09	5.45007e-08	up
ENSG00000074211.14	573.26	2.90556	0.303769	9.56503	1.1217e-21	7.87794e-20	up
ENSG00000074219.14	201.607	-3.14426	0.42738	-7.35705	1.88016e-13	3.17397e-12	down
ENSG00000074410.14	723.717	-2.47529	0.593032	-4.17395	2.9936e-05	0.000112658	down
ENSG00000074527.13	299.313	-2.09903	0.39959	-5.25296	1.49673e-07	8.92303e-07	down
ENSG00000074706.13	18.2553	2.0551	0.436302	4.71026	2.47405e-06	1.16891e-05	up
ENSG00000074966.11	15.1104	2.82358	0.568753	4.96451	6.88743e-07	3.5946e-06	up
ENSG00000075213.11	95.392	-2.85901	0.575471	-4.96813	6.7601e-07	3.53287e-06	down
ENSG00000075461.6	221.094	3.04958	0.587584	5.19003	2.10263e-07	1.21522e-06	up
ENSG00000075643.6	82.2657	2.38463	0.249511	9.5572	1.20982e-21	8.32128e-20	up
ENSG00000075702.19	58.6598	2.77762	0.289114	9.60738	7.44212e-22	5.40935e-20	up
ENSG00000075790.12	6.88714	-2.20005	0.758748	-2.89957	0.00373671	0.00877504	down
ENSG00000076554.16	401.104	2.60579	0.306887	8.49104	2.04804e-17	6.95706e-16	up
ENSG00000076770.15	147.11	2.47636	0.323006	7.66662	1.76592e-14	3.53291e-13	up
ENSG00000076826.10	337.306	2.35254	0.395587	5.94695	2.7318e-09	2.24547e-08	up
ENSG00000077264.16	17.6942	-3.25142	0.556464	-5.84301	5.12669e-09	3.98197e-08	down
ENSG00000077420.16	88.8836	2.46242	0.384186	6.40944	1.46053e-10	1.47964e-09	up
ENSG00000077522.15	11.5393	-2.54506	0.704991	-3.61006	0.000306129	0.000919197	down
ENSG00000077616.11	36.7047	-2.61489	0.441585	-5.92161	3.18806e-09	2.58855e-08	down
ENSG00000077782.22	1769.81	-3.56241	0.471597	-7.55391	4.22367e-14	7.96183e-13	down
ENSG00000077942.19	6157.35	-2.24974	0.491621	-4.57616	4.73589e-06	2.11963e-05	down
ENSG00000077943.8	26.7845	-3.02294	0.695891	-4.34398	1.39922e-05	5.65565e-05	down
ENSG00000078295.17	80.4633	-3.13111	0.534399	-5.85913	4.65295e-09	3.64463e-08	down
ENSG00000078596.11	160.604	-3.57487	0.642717	-5.56213	2.66507e-08	1.83458e-07	down
ENSG00000078725.13	13.1147	2.88305	0.631737	4.56368	5.02635e-06	2.23341e-05	up
ENSG00000078898.7	18.9042	-7.94243	0.866639	-9.16463	4.9715e-20	2.68671e-18	down
ENSG00000079150.18	256.246	-3.25153	0.40359	-8.05651	7.8501e-16	1.94442e-14	down
ENSG00000079819.19	692.798	-2.77666	0.389861	-7.12219	1.06224e-12	1.55642e-11	down
ENSG00000080166.16	305.489	-3.02874	0.618622	-4.89595	9.78336e-07	4.96173e-06	down
ENSG00000081041.9	4244.78	-7.00805	0.751297	-9.32794	1.07944e-20	6.55741e-19	down
ENSG00000081237.20	106.502	2.38466	0.643783	3.70414	0.000212112	0.000658941	up
ENSG00000081277.13	2961.77	2.64977	0.336504	7.87441	3.42356e-15	7.62853e-14	up
ENSG00000082014.17	311.275	-2.55266	0.338998	-7.53001	5.07349e-14	9.42504e-13	down
ENSG00000082175.15	41.8849	-2.02992	0.55779	-3.63921	0.000273474	0.000829895	down
ENSG00000082196.21	173.738	-2.24568	0.503207	-4.46274	8.09199e-06	3.42987e-05	down
ENSG00000082293.13	7.41806	-4.63696	0.796138	-5.82432	5.73462e-09	4.41094e-08	down
ENSG00000082458.12	335.701	2.16445	0.265892	8.14032	3.9425e-16	1.06014e-14	up
ENSG00000083067.24	151.084	2.18951	0.380575	5.75314	8.75985e-09	6.50347e-08	up
ENSG00000083307.12	291.83	2.57759	0.317382	8.1214	4.60849e-16	1.21182e-14	up
ENSG00000083845.9	11101.8	-2.32697	0.239309	-9.72369	2.38951e-22	1.89397e-20	down
ENSG00000083896.13	39.0516	-2.3295	0.619241	-3.76185	0.000168659	0.000535442	down
ENSG00000084734.9	10.2159	-2.71522	0.90189	-3.01059	0.00260738	0.00634778	down
ENSG00000085552.17	385.914	2.24731	0.377328	5.95585	2.58717e-09	2.13185e-08	up
ENSG00000085644.14	88.397	2.04887	0.281504	7.27828	3.38111e-13	5.42705e-12	up
ENSG00000085741.13	71.4679	-4.85507	0.704613	-6.89041	5.56335e-12	7.20637e-11	down
ENSG00000085982.14	325.622	2.01963	0.245628	8.22228	1.99668e-16	5.63301e-15	up
ENSG00000086061.16	3935.1	-2.59787	0.371277	-6.99714	2.6124e-12	3.573e-11	down
ENSG00000086289.12	92.2675	-2.8115	0.730113	-3.85078	0.000117744	0.000388244	down
ENSG00000086548.9	97.6378	5.44928	0.768667	7.08926	1.3483e-12	1.9347e-11	up
ENSG00000086712.13	294.503	-2.17607	0.312529	-6.96277	3.33638e-12	4.50398e-11	down
ENSG00000087074.8	6549.43	-3.88406	0.480005	-8.0917	5.88379e-16	1.5067e-14	down
ENSG00000087076.9	128.508	-3.0222	0.385429	-7.84112	4.46543e-15	9.81863e-14	down
ENSG00000087085.16	53.2368	-3.39803	0.507428	-6.69657	2.13369e-11	2.51881e-10	down
ENSG00000087086.15	63477.9	-2.87861	0.440518	-6.53461	6.37772e-11	6.8978e-10	down
ENSG00000087095.13	331.377	2.41175	0.301042	8.01132	1.13481e-15	2.72567e-14	up
ENSG00000087250.9	5.31843	-3.88605	0.900361	-4.31611	1.58805e-05	6.33585e-05	down
ENSG00000087494.16	54.8895	-2.92243	0.475374	-6.14765	7.86417e-10	7.01872e-09	down
ENSG00000088002.12	174.278	2.72114	0.577503	4.71191	2.45406e-06	1.16078e-05	up
ENSG00000088367.23	558.605	2.16842	0.256499	8.45391	2.81718e-17	9.41605e-16	up
ENSG00000088386.17	2.85316	4.11257	1.06892	3.84742	0.000119366	0.000392658	up
ENSG00000088538.13	66.6618	3.68375	0.413406	8.91075	5.06891e-19	2.39014e-17	up
ENSG00000088726.16	183.806	2.3315	0.391192	5.95998	2.52262e-09	2.08484e-08	up
ENSG00000088826.18	188.924	-3.70764	0.528719	-7.01251	2.34082e-12	3.24691e-11	down
ENSG00000089057.15	870.387	2.14326	0.317315	6.75437	1.43455e-11	1.73912e-10	up
ENSG00000089199.10	378.591	-5.33942	1.15128	-4.63781	3.52117e-06	1.61771e-05	down
ENSG00000089327.15	732.423	-2.13035	0.431474	-4.93739	7.91767e-07	4.08397e-06	down
ENSG00000089356.19	33.6447	2.61253	0.523146	4.99389	5.91756e-07	3.12989e-06	up
ENSG00000089472.17	249.702	-2.57418	0.466642	-5.51638	3.46048e-08	2.33481e-07	down
ENSG00000090013.11	1009.01	-2.02895	0.219866	-9.2281	2.75466e-20	1.53863e-18	down
ENSG00000090104.12	267.886	-2.51778	0.500901	-5.0265	4.99518e-07	2.68295e-06	down
ENSG00000090339.9	1635.06	-3.18443	0.757237	-4.20532	2.60708e-05	9.95982e-05	down
ENSG00000091137.14	231.235	-4.69671	0.512059	-9.17219	4.63495e-20	2.52947e-18	down
ENSG00000091482.8	15.6057	-4.25289	0.802217	-5.30143	1.14902e-07	7.00821e-07	down
ENSG00000091592.16	520.446	2.66582	0.287885	9.26002	2.04399e-20	1.17724e-18	up
ENSG00000091622.16	181.57	2.5549	0.401301	6.36655	1.93326e-10	1.91314e-09	up
ENSG00000091879.14	60.1942	-2.20217	0.499339	-4.41017	1.03289e-05	4.29706e-05	down
ENSG00000091972.18	94.9087	-2.76273	0.517705	-5.3365	9.47564e-08	5.86763e-07	down
ENSG00000092009.10	27.3114	-3.61994	0.801852	-4.51448	6.34736e-06	2.76286e-05	down
ENSG00000092051.17	23	-3.48017	0.519983	-6.69285	2.18861e-11	2.5727e-10	down
ENSG00000092067.6	9.6614	-2.84319	0.726199	-3.91517	9.03422e-05	0.000306137	down
ENSG00000092850.12	7.24781	-2.6531	0.717488	-3.69776	0.000217513	0.000673708	down
ENSG00000093072.18	133.359	2.1914	0.627154	3.4942	0.000475493	0.00136907	up
ENSG00000093134.15	4.74412	3.16547	1.10957	2.85289	0.0043324	0.00997412	up
ENSG00000094963.14	102.429	-3.0842	0.595109	-5.18258	2.18837e-07	1.26039e-06	down
ENSG00000094975.14	3345.2	2.58457	0.273996	9.43287	3.99007e-21	2.6045e-19	up
ENSG00000095066.12	6001.86	-2.34658	0.312737	-7.50337	6.2198e-14	1.14396e-12	down
ENSG00000095203.15	464.716	2.52492	0.332151	7.60171	2.9225e-14	5.62371e-13	up
ENSG00000095209.12	153.214	-2.90774	0.371183	-7.83371	4.73666e-15	1.03439e-13	down
ENSG00000095585.17	191.619	2.76185	0.371691	7.43052	1.0817e-13	1.91338e-12	up
ENSG00000095596.12	110.346	3.45734	0.912114	3.79047	0.000150362	0.00048344	up
ENSG00000095713.14	9019.54	2.91335	0.500005	5.82663	5.65577e-09	4.36037e-08	up
ENSG00000095752.7	3070.76	-7.40453	0.954702	-7.75585	8.77509e-15	1.83494e-13	down
ENSG00000095794.19	832.473	-3.15976	0.482135	-6.55368	5.61377e-11	6.11927e-10	down
ENSG00000095917.14	4.63137	-4.16173	1.23941	-3.35783	0.000785557	0.00216447	down
ENSG00000096384.20	11563.1	-2.3186	0.26187	-8.85399	8.44421e-19	3.7682e-17	down
ENSG00000096696.15	7024.68	2.24921	0.295152	7.62051	2.5268e-14	4.93644e-13	up
ENSG00000096717.12	435.417	-2.18622	0.270269	-8.08906	6.01279e-16	1.53501e-14	down
ENSG00000097007.19	1011.38	-2.08682	0.367812	-5.67362	1.39813e-08	1.00396e-07	down
ENSG00000097096.9	19.3383	-2.05933	0.506848	-4.06301	4.84438e-05	0.000173969	down
ENSG00000099219.14	251.256	2.18093	0.233973	9.3213	1.14922e-20	6.88086e-19	up
ENSG00000099617.4	3.93809	-4.45488	1.09632	-4.06347	4.83484e-05	0.000173664	down
ENSG00000099849.15	41.5019	2.20809	0.342768	6.44195	1.17949e-10	1.21115e-09	up
ENSG00000099860.9	5156.62	-4.58337	0.438794	-10.4454	1.53824e-25	2.08163e-23	down
ENSG00000099998.19	522.193	-2.83955	0.443993	-6.3955	1.60025e-10	1.6104e-09	down
ENSG00000100078.4	4.10936	3.51795	1.05111	3.34691	0.000817185	0.00224345	up
ENSG00000100097.12	6104.62	-2.82955	0.403326	-7.01554	2.29061e-12	3.18257e-11	down
ENSG00000100146.18	46.349	-2.01745	0.660895	-3.0526	0.00226866	0.00560265	down
ENSG00000100156.11	15.5025	-2.9467	0.480855	-6.12805	8.89621e-10	7.89325e-09	down
ENSG00000100167.20	21.4157	-2.17411	0.570808	-3.80883	0.000139626	0.000452507	down
ENSG00000100206.10	16.622	-2.85924	0.55295	-5.17087	2.33001e-07	1.33504e-06	down
ENSG00000100218.12	11.8184	-2.18794	0.494605	-4.4236	9.70695e-06	4.06267e-05	down
ENSG00000100219.16	1725.2	-2.49047	0.353165	-7.05186	1.76536e-12	2.48599e-11	down
ENSG00000100249.5	12.9527	-2.83082	0.562075	-5.03637	4.74454e-07	2.55824e-06	down
ENSG00000100285.10	40.4208	-2.80487	0.394014	-7.1187	1.08946e-12	1.59071e-11	down
ENSG00000100292.18	3245.06	-6.37581	0.815874	-7.8147	5.5093e-15	1.18785e-13	down
ENSG00000100302.7	25.0411	-3.6436	0.895336	-4.06954	4.7106e-05	0.000169604	down
ENSG00000100351.17	64.7495	3.10812	0.522812	5.94502	2.76429e-09	2.26994e-08	up
ENSG00000100385.14	24.8063	2.68886	0.704873	3.81468	0.000136361	0.000442787	up
ENSG00000100427.16	30.935	-2.87118	0.509447	-5.63587	1.74175e-08	1.22689e-07	down
ENSG00000100448.4	94.0986	-4.25919	1.11679	-3.81379	0.000136852	0.000444295	down
ENSG00000100450.13	7.68211	2.20437	0.768949	2.86673	0.00414742	0.00959869	up
ENSG00000100453.13	33.7695	3.60884	1.12472	3.20865	0.0013336	0.00348474	up
ENSG00000100473.18	463.656	-5.83723	0.431179	-13.5378	9.35152e-42	9.7285e-39	down
ENSG00000100625.9	44.1125	-4.23797	0.787776	-5.37966	7.4625e-08	4.70505e-07	down
ENSG00000100626.17	40.9961	-3.28011	0.525064	-6.24707	4.18234e-10	3.91756e-09	down
ENSG00000100678.19	2.68885	-4.20021	1.06856	-3.93072	8.46935e-05	0.000288878	down
ENSG00000100767.17	614.958	2.86122	0.346038	8.26853	1.35617e-16	3.91222e-15	up
ENSG00000100906.11	6994.16	-3.83315	0.28786	-13.316	1.86833e-40	1.72769e-37	down
ENSG00000100985.7	318.359	3.24588	1.043	3.11206	0.00185785	0.00469184	up
ENSG00000100994.12	1512.19	2.07046	0.254739	8.12776	4.37306e-16	1.15907e-14	up
ENSG00000101000.6	212.406	-3.13941	0.482453	-6.50718	7.65744e-11	8.17564e-10	down
ENSG00000101003.10	33.5329	2.96339	0.54105	5.4771	4.32355e-08	2.84336e-07	up
ENSG00000101098.13	34.0096	-5.2413	0.50473	-10.3844	2.92106e-25	3.82842e-23	down
ENSG00000101134.12	44.6884	-2.60762	0.582035	-4.48018	7.45805e-06	3.19027e-05	down
ENSG00000101144.13	519.048	2.00209	0.416665	4.80503	1.54726e-06	7.59264e-06	up
ENSG00000101188.5	14.4878	4.59496	0.696465	6.59756	4.17993e-11	4.68518e-10	up
ENSG00000101198.15	129.197	3.20902	0.604684	5.30694	1.11483e-07	6.8197e-07	up
ENSG00000101213.7	344.675	3.27057	0.322837	10.1307	4.03699e-24	4.45005e-22	up
ENSG00000101276.18	72.4622	3.84458	0.444978	8.63992	5.62519e-18	2.11836e-16	up
ENSG00000101282.9	215.292	-7.68941	0.471266	-16.3165	7.53371e-60	3.13497e-56	down
ENSG00000101298.15	78.3454	2.0597	0.275992	7.46291	8.46296e-14	1.52618e-12	up
ENSG00000101311.16	199.289	2.72897	0.33436	8.16176	3.30182e-16	8.99488e-15	up
ENSG00000101335.10	965.867	-2.70027	0.495565	-5.44887	5.06897e-08	3.29325e-07	down
ENSG00000101405.3	22.7928	-3.85747	0.478519	-8.06127	7.5507e-16	1.88146e-14	down
ENSG00000101440.10	87.9753	-4.64891	0.521538	-8.91385	4.92912e-19	2.33747e-17	down
ENSG00000101746.16	4.98442	-5.12445	0.873269	-5.86812	4.40765e-09	3.47703e-08	down
ENSG00000101856.10	1836.26	-2.21821	0.223295	-9.93397	2.96229e-23	2.97032e-21	down
ENSG00000101938.15	159.013	-5.27937	1.02664	-5.14237	2.7129e-07	1.5354e-06	down
ENSG00000101955.15	572.129	-4.16748	0.571909	-7.28697	3.17003e-13	5.10302e-12	down
ENSG00000102109.9	96.3973	-2.3902	0.521149	-4.58641	4.50942e-06	2.02973e-05	down
ENSG00000102243.13	17.2674	6.17247	0.978708	6.30675	2.8496e-10	2.73539e-09	up
ENSG00000102271.14	1.70466	-3.81875	1.29263	-2.95425	0.00313431	0.00749684	down
ENSG00000102287.19	71.0779	-2.62747	0.653968	-4.01773	5.8761e-05	0.000207132	down
ENSG00000102384.14	9.26522	2.75657	0.66154	4.1669	3.08771e-05	0.000115807	up
ENSG00000102393.14	527.099	-2.72455	0.388749	-7.00851	2.40866e-12	3.32163e-11	down
ENSG00000102401.20	300.562	-2.36618	0.453385	-5.21892	1.79967e-07	1.05551e-06	down
ENSG00000102466.16	1818.16	-2.13625	0.416748	-5.126	2.95956e-07	1.66257e-06	down
ENSG00000102683.8	2.00738	-4.05731	1.12362	-3.61093	0.000305103	0.00091652	down
ENSG00000102699.6	524.235	2.03894	0.267229	7.62993	2.34874e-14	4.62113e-13	up
ENSG00000102755.12	239.045	-2.03535	0.66514	-3.06003	0.00221314	0.00548018	down
ENSG00000102760.13	198.682	-2.2305	0.628561	-3.54858	0.000387309	0.00113518	down
ENSG00000102802.10	485.598	-4.97098	0.947638	-5.24565	1.5573e-07	9.23781e-07	down
ENSG00000102804.15	9732.48	-4.2289	0.321922	-13.1364	2.03639e-39	1.61408e-36	down
ENSG00000102890.16	292.784	2.03817	0.257733	7.90808	2.61379e-15	5.92733e-14	up
ENSG00000102996.5	108.038	2.32937	0.347658	6.70018	2.08161e-11	2.46432e-10	up
ENSG00000103034.14	123.314	2.27009	0.566511	4.00714	6.1459e-05	0.000215758	up
ENSG00000103067.14	471.472	3.03912	0.313876	9.68254	3.57701e-22	2.71869e-20	up
ENSG00000103089.9	776.892	3.55414	0.596402	5.9593	2.53319e-09	2.09048e-08	up
ENSG00000103175.11	137.588	-4.16171	0.398281	-10.4492	1.47799e-25	2.01648e-23	down
ENSG00000103184.12	4.17912	2.72793	0.829962	3.28682	0.00101326	0.00272379	up
ENSG00000103196.12	697.004	-2.69302	0.624295	-4.3137	1.60542e-05	6.40053e-05	down
ENSG00000103226.19	3.19086	-3.09629	1.04436	-2.96477	0.00302907	0.00726391	down
ENSG00000103241.7	22.5134	-3.48598	0.637493	-5.46826	4.54463e-08	2.97988e-07	down
ENSG00000103310.11	2.42149	-4.98208	1.30589	-3.81507	0.000136142	0.000442163	down
ENSG00000103316.12	19.2462	-2.73155	0.722303	-3.78173	0.000155743	0.000498622	down
ENSG00000103460.17	8.08886	-6.71115	0.876516	-7.65662	1.90886e-14	3.8097e-13	down
ENSG00000103485.19	99.9532	-2.20572	0.463048	-4.76348	1.90279e-06	9.19626e-06	down
ENSG00000103522.16	18.7229	2.22859	0.778678	2.86202	0.00420954	0.00972759	up
ENSG00000103528.17	65.5652	2.16277	0.368425	5.87031	4.34982e-09	3.43956e-08	up
ENSG00000103710.11	29.426	-2.19681	0.766871	-2.86464	0.0041748	0.00965669	down
ENSG00000104044.16	24.5168	-2.11531	0.516884	-4.09244	4.26866e-05	0.000155135	down
ENSG00000104055.16	36.1143	4.01084	0.581936	6.89223	5.49227e-12	7.12539e-11	up
ENSG00000104140.7	507.035	2.05887	0.373333	5.51484	3.49088e-08	2.35245e-07	up
ENSG00000104177.18	50.4298	-2.15452	0.429153	-5.0204	5.15635e-07	2.76086e-06	down
ENSG00000104213.13	615.233	-2.31057	0.327335	-7.05873	1.68029e-12	2.38238e-11	down
ENSG00000104267.10	168.146	-3.21689	0.698821	-4.60331	4.15826e-06	1.88184e-05	down
ENSG00000104312.8	287.931	-2.37928	0.365655	-6.50689	7.67203e-11	8.18596e-10	down
ENSG00000104313.20	6.99006	-2.87854	0.664263	-4.33344	1.46798e-05	5.8978e-05	down
ENSG00000104324.16	441.399	-3.21873	0.389329	-8.26738	1.36936e-16	3.94343e-15	down
ENSG00000104369.5	100.336	2.95039	0.522407	5.64768	1.6263e-08	1.15485e-07	up
ENSG00000104413.18	574.272	2.47265	0.33485	7.38434	1.53212e-13	2.63181e-12	up
ENSG00000104537.17	3.8774	-5.04787	1.18932	-4.24434	2.19235e-05	8.47853e-05	down
ENSG00000104611.12	261.759	2.50902	0.34288	7.31749	2.5265e-13	4.15139e-12	up
ENSG00000104635.15	2957.17	-2.72743	0.490307	-5.56269	2.65642e-08	1.82938e-07	down
ENSG00000104722.14	27.044	-4.11337	0.934812	-4.40022	1.08143e-05	4.47662e-05	down
ENSG00000104760.17	20.2218	-4.80049	0.907027	-5.29255	1.20621e-07	7.31416e-07	down
ENSG00000104804.8	22.8902	-3.15747	0.701031	-4.50403	6.66763e-06	2.88642e-05	down
ENSG00000104870.13	1129.45	-2.07704	0.331647	-6.2628	3.78128e-10	3.5579e-09	down
ENSG00000104879.5	8.85582	-2.98043	0.562692	-5.29673	1.17892e-07	7.1565e-07	down
ENSG00000104888.10	6.05898	-3.92069	0.66908	-5.85982	4.63363e-09	3.63634e-08	down
ENSG00000104901.7	8.7402	-4.49653	0.763066	-5.89272	3.79887e-09	3.03824e-08	down
ENSG00000104967.8	13.326	-2.47102	0.74747	-3.30585	0.000946892	0.00256152	down
ENSG00000105141.6	47.1882	-3.96713	1.02886	-3.85587	0.00011532	0.000381079	down
ENSG00000105173.14	64.1626	-2.10638	0.481405	-4.37549	1.21161e-05	4.9673e-05	down
ENSG00000105193.9	13214.2	-2.41579	0.2139	-11.294	1.40456e-29	3.43807e-27	down
ENSG00000105205.7	9.91246	4.54907	0.988475	4.60211	4.18225e-06	1.89116e-05	up
ENSG00000105219.10	8.86155	-2.91149	0.687067	-4.23756	2.2596e-05	8.72243e-05	down
ENSG00000105227.16	110.383	-2.94962	0.263357	-11.2001	4.07282e-29	9.28658e-27	down
ENSG00000105245.9	234.924	-2.10879	0.267238	-7.89107	2.99599e-15	6.73895e-14	down
ENSG00000105289.15	79.1575	4.74049	0.484343	9.78747	1.2744e-22	1.10481e-20	up
ENSG00000105290.13	25.812	-2.8754	0.473481	-6.0729	1.25619e-09	1.08959e-08	down
ENSG00000105357.19	2529.76	3.72741	0.459598	8.11015	5.05554e-16	1.31896e-14	up
ENSG00000105371.10	145.795	-5.94738	0.990192	-6.00629	1.89816e-09	1.59409e-08	down
ENSG00000105388.16	87.5904	7.17349	1.1414	6.28479	3.28299e-10	3.12617e-09	up
ENSG00000105472.13	736.866	-2.96826	0.371209	-7.99619	1.28328e-15	3.05582e-14	down
ENSG00000105514.8	367.776	2.47488	0.251583	9.83724	7.7818e-23	7.15625e-21	up
ENSG00000105523.4	93.9445	2.79108	0.391402	7.13099	9.9652e-13	1.46788e-11	up
ENSG00000105538.10	154.583	-2.03974	0.299288	-6.81531	9.40596e-12	1.17012e-10	down
ENSG00000105559.12	306.572	-2.52105	0.450064	-5.60154	2.12459e-08	1.48027e-07	down
ENSG00000105640.13	11546	-2.02778	0.25985	-7.80367	6.013e-15	1.27988e-13	down
ENSG00000105642.16	14.2537	-2.47008	0.618549	-3.99335	6.51465e-05	0.000227139	down
ENSG00000105655.19	408.716	-2.4668	0.300882	-8.19857	2.43272e-16	6.77552e-15	down
ENSG00000105696.9	40.6379	-2.38467	0.40979	-5.81924	5.91145e-09	4.52822e-08	down
ENSG00000105697.9	23.3704	-2.793	0.838701	-3.33015	0.000868005	0.00236541	down
ENSG00000105707.15	6.0811	-3.04504	0.835885	-3.64289	0.000269591	0.000819306	down
ENSG00000105738.11	285.171	2.13058	0.276528	7.70473	1.31124e-14	2.68127e-13	up
ENSG00000105835.13	3523.15	-2.55325	0.443243	-5.76037	8.39275e-09	6.23927e-08	down
ENSG00000105852.11	11.8909	-4.63336	0.626609	-7.39434	1.42111e-13	2.46914e-12	down
ENSG00000106003.13	249.953	2.44751	0.448094	5.46203	4.70711e-08	3.07134e-07	up
ENSG00000106034.18	146.138	-2.721	0.49641	-5.48136	4.22075e-08	2.78677e-07	down
ENSG00000106078.19	92.1689	2.19748	0.317771	6.91532	4.6682e-12	6.1231e-11	up
ENSG00000106236.4	46.0838	-3.13757	0.71245	-4.40392	1.06313e-05	4.40741e-05	down
ENSG00000106261.17	638.785	2.34395	0.249665	9.3884	6.0916e-21	3.81293e-19	up
ENSG00000106333.13	2149.57	-2.56872	0.476137	-5.39493	6.85521e-08	4.35848e-07	down
ENSG00000106483.12	164.513	-4.41138	0.887805	-4.96886	6.73469e-07	3.5218e-06	down
ENSG00000106484.16	272.527	-2.05762	0.394941	-5.20994	1.889e-07	1.099e-06	down
ENSG00000106538.10	942.175	-4.1779	0.57414	-7.27681	3.41808e-13	5.48112e-12	down
ENSG00000106541.12	469.734	2.99793	0.51398	5.83278	5.45128e-09	4.21638e-08	up
ENSG00000106631.8	2.94086	-4.62755	1.1808	-3.91899	8.89196e-05	0.000301808	down
ENSG00000106633.18	36.2897	-4.15481	0.465347	-8.92841	4.32195e-19	2.08518e-17	down
ENSG00000106789.13	203.883	2.45204	0.313463	7.82244	5.18089e-15	1.1214e-13	up
ENSG00000106823.12	255.11	-2.31304	0.562967	-4.10866	3.97969e-05	0.000145619	down
ENSG00000106927.12	21.9795	-6.70895	0.73878	-9.08112	1.07467e-19	5.60748e-18	down
ENSG00000107099.17	123.764	2.32006	0.37663	6.16004	7.27273e-10	6.54349e-09	up
ENSG00000107165.13	585.162	-2.47364	0.815825	-3.03207	0.00242881	0.00595399	down
ENSG00000107186.17	127.649	-2.11119	0.413912	-5.10057	3.38627e-07	1.87819e-06	down
ENSG00000107249.24	165.875	-3.00518	0.535458	-5.61235	1.99595e-08	1.39532e-07	down
ENSG00000107518.18	9.30928	-3.29903	0.65825	-5.01182	5.39188e-07	2.87653e-06	down
ENSG00000107562.16	348.922	-2.31412	0.758426	-3.05121	0.00227922	0.00562371	down
ENSG00000107731.12	960.243	2.33578	0.221237	10.5578	4.67267e-26	7.26884e-24	up
ENSG00000107736.22	329.734	-2.35674	0.428303	-5.5025	3.7445e-08	2.5021e-07	down
ENSG00000107821.15	133.233	-3.27928	0.354616	-9.24743	2.29948e-20	1.31078e-18	down
ENSG00000107859.10	7.98712	-5.50946	1.035	-5.32317	1.01975e-07	6.28421e-07	down
ENSG00000107968.10	513.432	-2.5844	0.446427	-5.78907	7.07793e-09	5.33811e-08	down
ENSG00000107984.10	26.6125	-3.03513	0.860544	-3.52698	0.000420323	0.00122377	down
ENSG00000108018.16	11.4422	-3.12992	0.771593	-4.05644	4.98269e-05	0.000178397	down
ENSG00000108106.14	1285.63	-3.05415	0.351143	-8.69773	3.38581e-18	1.33547e-16	down
ENSG00000108219.15	1057.5	2.08623	0.24163	8.63396	5.92651e-18	2.21181e-16	up
ENSG00000108231.14	6.5974	-3.19112	0.888214	-3.59274	0.000327215	0.000974503	down
ENSG00000108242.13	13.7428	4.0823	0.647382	6.30586	2.8659e-10	2.74945e-09	up
ENSG00000108342.13	834.52	-5.38403	1.68643	-3.19256	0.00141017	0.00366011	down
ENSG00000108352.13	744.253	3.05668	0.346263	8.82763	1.06916e-18	4.64651e-17	up
ENSG00000108387.16	275.443	-3.17078	0.422934	-7.4971	6.52446e-14	1.19472e-12	down
ENSG00000108469.15	213.245	2.00679	0.310974	6.45324	1.09481e-10	1.13328e-09	up
ENSG00000108551.5	2574.96	-7.22759	0.6428	-11.2439	2.48117e-29	5.81678e-27	down
ENSG00000108576.10	45.1412	2.57177	0.41726	6.16348	7.11636e-10	6.42015e-09	up
ENSG00000108622.11	58.3643	-2.06781	0.426938	-4.84335	1.27667e-06	6.35471e-06	down
ENSG00000108691.9	2865.27	-3.03287	0.852282	-3.55853	0.000372937	0.00109693	down
ENSG00000108759.4	17.2529	-5.3584	0.986871	-5.42968	5.64541e-08	3.63793e-07	down
ENSG00000108821.14	7495.72	3.32903	0.743379	4.47824	7.52621e-06	3.21132e-05	up
ENSG00000108823.17	104.253	-5.20378	0.541789	-9.60482	7.62902e-22	5.52109e-20	down
ENSG00000108924.14	708.164	2.14695	0.476737	4.50343	6.68646e-06	2.89231e-05	up
ENSG00000108932.12	72.4855	3.65641	0.449998	8.1254	4.45896e-16	1.17809e-14	up
ENSG00000109099.16	1229.49	-2.59391	0.458116	-5.66213	1.49508e-08	1.06897e-07	down
ENSG00000109101.8	58.168	3.46247	0.692627	4.99904	5.76173e-07	3.05719e-06	up
ENSG00000109182.12	7.20458	4.21503	1.00926	4.17635	2.96223e-05	0.000111603	up
ENSG00000109193.12	4.79251	-5.66408	1.18995	-4.75992	1.93671e-06	9.35207e-06	down
ENSG00000109272.4	2.58841	-3.8183	1.20004	-3.18181	0.00146358	0.00378398	down
ENSG00000109472.14	886.423	-2.50253	0.325537	-7.68739	1.50162e-14	3.02963e-13	down
ENSG00000109475.17	8875.85	-2.01598	0.25233	-7.98945	1.35542e-15	3.21382e-14	down
ENSG00000109519.13	661.896	-2.02752	0.304596	-6.65644	2.80541e-11	3.22709e-10	down
ENSG00000109586.12	308.426	2.5041	0.193817	12.9199	3.47531e-38	2.31386e-35	up
ENSG00000109610.6	8520.96	-4.72684	0.392544	-12.0416	2.1487e-33	7.9478e-31	down
ENSG00000109618.13	84.3726	2.25533	0.228991	9.849	6.92311e-23	6.43772e-21	up
ENSG00000109674.4	18.4244	2.6213	0.645211	4.06271	4.85066e-05	0.00017412	up
ENSG00000109686.19	18457.2	-2.17857	0.238778	-9.12385	7.25039e-20	3.8312e-18	down
ENSG00000109705.8	12.747	2.67655	0.573796	4.66464	3.09155e-06	1.4338e-05	up
ENSG00000109738.11	28.1117	-2.01794	0.638962	-3.15816	0.00158769	0.00407637	down
ENSG00000109743.11	224.757	-3.05009	0.3282	-9.29339	1.49446e-20	8.78986e-19	down
ENSG00000109794.13	19.4739	-2.10556	0.422679	-4.98147	6.31036e-07	3.31972e-06	down
ENSG00000109814.12	573.694	-2.44211	0.432828	-5.64223	1.67861e-08	1.18593e-07	down
ENSG00000109819.9	16.9919	-4.83351	0.875939	-5.51808	3.4272e-08	2.31517e-07	down
ENSG00000109846.9	4711.75	-2.63203	0.395823	-6.64952	2.94054e-11	3.37321e-10	down
ENSG00000109906.15	155.59	-3.14467	0.630242	-4.98962	6.04972e-07	3.19371e-06	down
ENSG00000109911.19	1021.96	2.35719	0.332032	7.09928	1.25407e-12	1.81197e-11	up
ENSG00000110025.13	8.93186	2.89288	0.622209	4.64937	3.32951e-06	1.5373e-05	up
ENSG00000110092.4	1207.84	2.2231	0.212293	10.4718	1.16365e-25	1.65547e-23	up
ENSG00000110400.11	1513.03	2.22602	0.268013	8.30566	9.92659e-17	2.98246e-15	up
ENSG00000110628.16	16.0638	2.37078	0.793031	2.98952	0.00279419	0.00675483	up
ENSG00000110680.13	5.96879	-6.2776	1.472	-4.26467	2.00197e-05	7.8094e-05	down
ENSG00000110700.7	6685.38	-2.12956	0.204645	-10.4061	2.32486e-25	3.09578e-23	down
ENSG00000110723.12	268.487	2.13811	0.357004	5.98903	2.11101e-09	1.76394e-08	up
ENSG00000110811.20	291.398	-2.10064	0.37159	-5.65311	1.57568e-08	1.1213e-07	down
ENSG00000110881.12	9.97911	-2.43767	0.575218	-4.23782	2.25697e-05	8.71428e-05	down
ENSG00000110944.9	37.2677	-2.85827	0.530829	-5.38455	7.26267e-08	4.58949e-07	down
ENSG00000111052.8	26.9837	-3.28784	0.617085	-5.32803	9.92862e-08	6.13444e-07	down
ENSG00000111262.6	2.27794	-4.57091	1.39248	-3.28256	0.0010287	0.00276217	down
ENSG00000111319.13	733.548	2.63267	0.298779	8.81141	1.23587e-18	5.27909e-17	up
ENSG00000111335.14	419.987	2.44919	0.531985	4.60388	4.14699e-06	1.87776e-05	up
ENSG00000111339.12	2.47274	-4.3817	1.33013	-3.29418	0.000987078	0.00266158	down
ENSG00000111341.10	8690.67	-3.35859	0.644037	-5.2149	1.83915e-07	1.07526e-06	down
ENSG00000111344.11	272.613	3.92968	0.451891	8.69607	3.43564e-18	1.35192e-16	up
ENSG00000111641.12	12.2026	-2.21334	0.528786	-4.18569	2.84301e-05	0.000107648	down
ENSG00000111666.11	237.472	-3.46123	0.404312	-8.56078	1.12102e-17	3.98704e-16	down
ENSG00000111678.11	3141.64	-2.93431	0.237625	-12.3485	4.96225e-35	2.23234e-32	down
ENSG00000111816.8	77.1159	3.04317	0.395491	7.69467	1.41865e-14	2.8832e-13	up
ENSG00000111886.11	10.1209	-2.64034	0.862844	-3.06005	0.00221302	0.00548018	down
ENSG00000111912.20	700.218	-2.68434	0.364023	-7.37409	1.65474e-13	2.82785e-12	down
ENSG00000111962.8	231.402	-2.70205	0.441077	-6.12603	9.00976e-10	7.98974e-09	down
ENSG00000112041.13	15.1427	-3.00014	0.515406	-5.82092	5.85247e-09	4.49121e-08	down
ENSG00000112096.19	14582.8	-3.20957	0.625869	-5.12818	2.9255e-07	1.6451e-06	down
ENSG00000112137.18	72.4538	2.05234	0.458965	4.47166	7.76144e-06	3.29733e-05	up
ENSG00000112149.10	467.75	-2.9328	0.440463	-6.65844	2.76745e-11	3.19004e-10	down
ENSG00000112175.8	13.8257	-6.31475	0.758402	-8.32639	8.33433e-17	2.54075e-15	down
ENSG00000112183.15	25.1229	-3.14645	0.567947	-5.54004	3.02395e-08	2.05864e-07	down
ENSG00000112214.11	8.04133	-2.8807	0.993746	-2.89883	0.00374552	0.00878831	down
ENSG00000112232.10	3.09938	-4.10954	0.94122	-4.36618	1.26437e-05	5.16327e-05	down
ENSG00000112280.18	3.91093	4.00425	0.978146	4.09371	4.24518e-05	0.000154383	up
ENSG00000112297.18	2745.7	3.65015	0.368312	9.9105	3.74776e-23	3.69121e-21	up
ENSG00000112306.8	13056.6	-2.21697	0.254014	-8.72775	2.59797e-18	1.05215e-16	down
ENSG00000112319.20	17.5218	-4.21986	0.793956	-5.31498	1.06668e-07	6.54918e-07	down
ENSG00000112320.12	103.936	-2.9972	0.510818	-5.86746	4.4252e-09	3.48757e-08	down
ENSG00000112378.12	11285	2.10111	0.27129	7.7449	9.56578e-15	1.99777e-13	up
ENSG00000112494.10	66.087	4.64083	0.707667	6.55793	5.4561e-11	5.95911e-10	up
ENSG00000112541.18	43.1966	-3.28112	0.777662	-4.21921	2.45158e-05	9.39809e-05	down
ENSG00000112562.19	447.111	-3.90818	0.629991	-6.20355	5.52032e-10	5.09909e-09	down
ENSG00000112599.9	50.9504	2.32467	0.45119	5.1523	2.57308e-07	1.46117e-06	up
ENSG00000112715.25	2018.05	-3.41869	0.529691	-6.45411	1.08855e-10	1.1275e-09	down
ENSG00000112742.10	31.5183	2.15719	0.738698	2.92025	0.00349746	0.00827039	up
ENSG00000112759.19	220.399	-2.35895	0.46857	-5.03437	4.79435e-07	2.58092e-06	down
ENSG00000112769.20	465.923	-2.32802	0.536258	-4.34123	1.4169e-05	5.72017e-05	down
ENSG00000112782.19	13.4182	-2.37151	0.748416	-3.16871	0.00153117	0.0039477	down
ENSG00000112796.10	125.576	-3.26724	0.499976	-6.5348	6.3696e-11	6.8935e-10	down
ENSG00000112812.16	53.0556	2.55584	0.415199	6.1557	7.47489e-10	6.70364e-09	up
ENSG00000112837.17	30.4926	-4.01927	0.584194	-6.88002	5.98456e-12	7.73393e-11	down
ENSG00000112874.10	107.269	2.21671	0.256442	8.6441	5.42305e-18	2.06088e-16	up
ENSG00000112936.19	93.7365	-5.54426	0.501436	-11.0568	2.03318e-28	4.23029e-26	down
ENSG00000113070.8	1056.12	-2.06075	0.557603	-3.69573	0.000219259	0.000678862	down
ENSG00000113231.14	28.9387	2.00979	0.388273	5.17623	2.2641e-07	1.29996e-06	up
ENSG00000113263.13	9.49901	2.04476	0.709737	2.88102	0.00396396	0.0092267	up
ENSG00000113296.14	2610.79	-3.63954	0.613831	-5.92922	3.04375e-09	2.47943e-08	down
ENSG00000113369.9	1458.51	-2.46523	0.303157	-8.13186	4.2277e-16	1.12412e-14	down
ENSG00000113396.13	14.2493	-2.75683	0.788222	-3.49753	0.000469594	0.00135349	down
ENSG00000113430.10	25.7843	2.19905	0.709027	3.10151	0.00192537	0.00483958	up
ENSG00000113448.19	477.875	-2.33761	0.337537	-6.9255	4.34427e-12	5.75261e-11	down
ENSG00000113594.10	119.589	-3.09468	0.514951	-6.00966	1.85918e-09	1.56256e-08	down
ENSG00000113600.11	7.47415	-2.14049	0.687075	-3.11537	0.00183713	0.00464868	down
ENSG00000113722.17	6.36733	-2.24312	0.658218	-3.40788	0.000654708	0.001834	down
ENSG00000113805.8	198.723	-2.02834	0.508642	-3.98776	6.67002e-05	0.000232022	down
ENSG00000113811.11	1471.72	-2.27056	0.256266	-8.86016	7.99004e-19	3.61398e-17	down
ENSG00000113924.12	15.1112	2.61147	0.631746	4.13373	3.56916e-05	0.000131902	up
ENSG00000114391.13	8104.35	-2.04143	0.260507	-7.83639	4.63691e-15	1.01688e-13	down
ENSG00000114638.8	2643.31	3.60615	0.425416	8.47676	2.31548e-17	7.84071e-16	up
ENSG00000114654.8	57.511	-2.53923	0.422282	-6.0131	1.82009e-09	1.53395e-08	down
ENSG00000114757.19	15.0005	2.9258	0.694381	4.21353	2.51407e-05	9.62216e-05	up
ENSG00000114784.4	786.713	-2.87337	0.294606	-9.75326	1.7864e-22	1.45758e-20	down
ENSG00000114790.13	1.82887	-3.28822	1.09005	-3.01658	0.00255642	0.00623924	down
ENSG00000114854.8	115.9	-3.53111	0.56807	-6.21598	5.10058e-10	4.73239e-09	down
ENSG00000115085.14	18.9386	2.55093	0.671375	3.79956	0.000144952	0.0004684	up
ENSG00000115129.14	565.685	2.34303	0.279608	8.3797	5.30646e-17	1.66968e-15	up
ENSG00000115221.12	467.874	4.91324	0.557318	8.81586	1.18775e-18	5.10853e-17	up
ENSG00000115226.10	255.015	-3.31202	0.448661	-7.382	1.55925e-13	2.67288e-12	down
ENSG00000115252.18	33.3082	-2.3966	0.500232	-4.79097	1.65976e-06	8.09931e-06	down
ENSG00000115339.14	412.727	2.51672	0.317877	7.91728	2.4277e-15	5.53549e-14	up
ENSG00000115461.5	4539.88	-2.88559	0.517719	-5.57366	2.49438e-08	1.72278e-07	down
ENSG00000115468.12	234.089	-3.61811	0.472578	-7.65611	1.91647e-14	3.82032e-13	down
ENSG00000115596.4	55.0369	-2.44128	0.435681	-5.60336	2.10231e-08	1.46537e-07	down
ENSG00000115602.17	54.149	-7.16959	0.800803	-8.953	3.45936e-19	1.69802e-17	down
ENSG00000115648.14	317.93	2.14139	0.336846	6.35716	2.05519e-10	2.02059e-09	up
ENSG00000115738.10	2734.16	-4.92426	0.357981	-13.7556	4.71038e-43	5.6003e-40	down
ENSG00000115844.11	4.0297	-2.94068	1.02739	-2.86228	0.00420609	0.00972096	down
ENSG00000115896.16	24.5494	-2.23699	0.554233	-4.0362	5.43249e-05	0.00019276	down
ENSG00000115946.8	278.442	-2.78179	0.3828	-7.26694	3.67727e-13	5.84606e-12	down
ENSG00000116031.9	6.69754	3.98211	0.910411	4.37397	1.22008e-05	4.99587e-05	up
ENSG00000116132.12	1751.66	-2.25862	0.48393	-4.66725	3.0526e-06	1.41731e-05	down
ENSG00000116194.13	15.5528	-3.48302	0.905594	-3.84612	0.000120003	0.000394519	down
ENSG00000116285.13	1675.22	-3.07733	0.376874	-8.16541	3.2035e-16	8.78457e-15	down
ENSG00000116675.16	68.6476	-2.22627	0.54547	-4.08137	4.47702e-05	0.000162106	down
ENSG00000116678.20	600.593	-4.3451	0.311519	-13.9481	3.23022e-44	4.48058e-41	down
ENSG00000116704.8	327.224	2.69544	0.32199	8.37118	5.70439e-17	1.78477e-15	up
ENSG00000116717.13	1420.66	-3.09587	0.355202	-8.7158	2.88711e-18	1.15519e-16	down
ENSG00000116741.8	1071.08	-3.71349	0.405084	-9.16721	4.8541e-20	2.63181e-18	down
ENSG00000116761.12	260.689	-5.88791	0.421931	-13.9547	2.94617e-44	4.4581e-41	down
ENSG00000116771.6	8.96049	2.69744	0.532885	5.06196	4.1497e-07	2.26586e-06	up
ENSG00000116774.12	1909.19	-3.59617	0.424921	-8.46315	2.60242e-17	8.73331e-16	down
ENSG00000116824.5	21.7886	2.34812	0.772459	3.0398	0.00236736	0.00581878	up
ENSG00000116990.11	244.519	2.25639	0.496875	4.54116	5.59462e-06	2.46225e-05	up
ENSG00000116991.11	399.799	-2.86839	0.401712	-7.1404	9.30584e-13	1.3793e-11	down
ENSG00000117000.9	374.462	-2.02938	0.292875	-6.92917	4.23309e-12	5.61433e-11	down
ENSG00000117013.17	3.02784	-2.08759	0.730466	-2.85788	0.00426477	0.00984291	down
ENSG00000117020.19	10.7188	-2.87827	0.57708	-4.98764	6.11219e-07	3.2226e-06	down
ENSG00000117143.13	1268.74	-2.97249	0.449935	-6.60648	3.93556e-11	4.43516e-10	down
ENSG00000117152.14	104.102	-2.90884	0.841095	-3.4584	0.000543397	0.00154507	down
ENSG00000117308.15	309.62	2.11121	0.27751	7.60769	2.79044e-14	5.41339e-13	up
ENSG00000117318.9	4681.45	-4.40743	0.290999	-15.1459	8.06773e-52	2.23812e-48	down
ENSG00000117472.10	907.765	2.82775	0.41496	6.81452	9.45796e-12	1.17571e-10	up
ENSG00000117477.12	25.8963	-4.14706	0.495516	-8.36916	5.80288e-17	1.80878e-15	down
ENSG00000117500.13	721.566	-2.197	0.351141	-6.25675	3.93091e-10	3.69036e-09	down
ENSG00000117501.15	1.66593	-3.78153	1.05651	-3.57927	0.000344559	0.00102159	down
ENSG00000117519.16	1891.01	-2.63683	0.349041	-7.5545	4.20472e-14	7.93509e-13	down
ENSG00000117594.10	382.735	-2.52771	0.837828	-3.01698	0.00255303	0.00623188	down
ENSG00000117707.16	48.1415	-5.19209	0.541535	-9.58773	9.00429e-22	6.37772e-20	down
ENSG00000117791.16	35.3261	-2.69203	0.421267	-6.39032	1.65537e-10	1.65886e-09	down
ENSG00000117971.12	5.37092	2.58398	0.786811	3.28412	0.001023	0.0027482	up
ENSG00000118004.18	18.9028	-3.82728	0.736409	-5.19722	2.02289e-07	1.17198e-06	down
ENSG00000118137.10	10.0656	-4.11915	0.722186	-5.70372	1.17221e-08	8.52775e-08	down
ENSG00000118242.16	349.263	2.05342	0.321556	6.38589	1.70408e-10	1.70561e-09	up
ENSG00000118271.12	8.19614	-2.73697	0.779777	-3.50994	0.000448201	0.00129745	down
ENSG00000118322.14	67.3671	2.18587	0.564557	3.87182	0.000108024	0.00035911	up
ENSG00000118503.15	1672.5	-2.77302	0.376044	-7.37418	1.65359e-13	2.82785e-12	down
ENSG00000118508.5	435.825	-2.76056	0.363445	-7.59554	3.06503e-14	5.86406e-13	down
ENSG00000118523.6	3518.18	-2.91533	0.593502	-4.91208	9.01143e-07	4.60167e-06	down
ENSG00000118729.12	10.6111	-3.57626	0.771784	-4.63376	3.59084e-06	1.64654e-05	down
ENSG00000118777.12	41.5358	-3.01562	0.547081	-5.5122	3.54372e-08	2.38421e-07	down
ENSG00000118849.10	727.808	-3.65778	0.600042	-6.09588	1.0884e-09	9.53994e-09	down
ENSG00000118898.16	2557.97	2.81342	0.315731	8.9108	5.06646e-19	2.39014e-17	up
ENSG00000118985.16	1520.15	-2.37106	0.377883	-6.27458	3.50575e-10	3.31552e-09	down
ENSG00000119125.17	87.0936	4.37857	0.541488	8.08618	6.15667e-16	1.56443e-14	up
ENSG00000119138.5	1239.59	-2.71201	0.278693	-9.73118	2.21999e-22	1.76803e-20	down
ENSG00000119147.10	578.443	-5.16148	0.597009	-8.64556	5.35426e-18	2.0394e-16	down
ENSG00000119280.17	469.072	-2.12306	0.309349	-6.86298	6.744e-12	8.58867e-11	down
ENSG00000119326.15	809.619	-2.55589	0.249943	-10.2259	1.51837e-24	1.80523e-22	down
ENSG00000119411.11	34.2633	3.51932	0.446784	7.877	3.35336e-15	7.48212e-14	up
ENSG00000119508.18	836.661	-5.04008	0.82404	-6.1163	9.57706e-10	8.46575e-09	down
ENSG00000119514.7	224.705	2.60967	0.334224	7.80813	5.80428e-15	1.2434e-13	up
ENSG00000119630.14	157.188	-2.92412	0.400281	-7.30517	2.76913e-13	4.49679e-12	down
ENSG00000119698.12	1.48906	-3.92868	1.32723	-2.96006	0.00307583	0.00736863	down
ENSG00000119699.8	581.485	-2.67657	0.559824	-4.78109	1.74348e-06	8.47801e-06	down
ENSG00000119737.6	12.1801	-2.46947	0.652778	-3.78301	0.000154942	0.000496442	down
ENSG00000119862.13	1490.26	2.5321	0.336503	7.52475	5.28231e-14	9.802e-13	up
ENSG00000119865.9	251.924	-3.294	0.44053	-7.47736	7.58331e-14	1.38101e-12	down
ENSG00000119915.5	16.4315	-4.36284	0.727664	-5.99568	2.02636e-09	1.69662e-08	down
ENSG00000119927.14	57.4343	2.36972	0.353133	6.71055	1.93889e-11	2.3052e-10	up
ENSG00000119986.7	625.954	-2.10931	0.264359	-7.97895	1.47579e-15	3.48929e-14	down
ENSG00000120057.5	6.66568	-4.25471	0.896295	-4.747	2.06458e-06	9.92346e-06	down
ENSG00000120075.6	3.87966	3.98973	1.22019	3.26975	0.00107642	0.00287455	up
ENSG00000120129.6	11082.1	-3.11878	0.484613	-6.4356	1.2299e-10	1.2598e-09	down
ENSG00000120215.10	92.6755	-2.3691	0.604227	-3.92088	8.82279e-05	0.000299705	down
ENSG00000120279.6	37.9464	-2.40144	0.805215	-2.98236	0.00286038	0.00690214	down
ENSG00000120332.16	69.4106	-2.14179	0.725325	-2.95288	0.00314829	0.00752536	down
ENSG00000120341.18	25.9168	4.70256	0.618927	7.59793	3.00908e-14	5.77029e-13	up
ENSG00000120693.14	108.234	-2.90815	0.339245	-8.57241	1.01342e-17	3.62759e-16	down
ENSG00000120708.17	43683.7	2.57249	0.354221	7.2624	3.80268e-13	6.01669e-12	up
ENSG00000120738.8	9782.04	-3.18103	0.59824	-5.31731	1.05312e-07	6.47792e-07	down
ENSG00000120820.13	679.492	-3.02264	0.390941	-7.73169	1.06131e-14	2.19994e-13	down
ENSG00000120833.14	140.3	-2.9338	0.508906	-5.76493	8.1694e-09	6.08138e-08	down
ENSG00000120907.18	13.3756	-3.46574	0.734292	-4.71984	2.36036e-06	1.12092e-05	down
ENSG00000121053.6	2.63714	3.36865	0.993747	3.38985	0.000699308	0.00194616	up
ENSG00000121236.21	47.5949	2.56687	0.422053	6.08188	1.18783e-09	1.03461e-08	up
ENSG00000121361.5	57.4304	-2.96981	0.708012	-4.19458	2.73382e-05	0.000103939	down
ENSG00000121454.6	15.7203	2.29729	0.459973	4.99441	5.90162e-07	3.12345e-06	up
ENSG00000121552.4	441.971	2.76867	0.421318	6.57144	4.98325e-11	5.50041e-10	up
ENSG00000121653.11	156.618	-2.26851	0.231276	-9.80868	1.03314e-22	9.09876e-21	down
ENSG00000121742.19	3501.5	2.9614	0.465125	6.36688	1.92911e-10	1.91017e-09	up
ENSG00000121743.4	77.3663	3.8288	0.701715	5.45636	4.86006e-08	3.16617e-07	up
ENSG00000121807.7	13.6778	3.51891	0.842037	4.17905	2.92733e-05	0.000110438	up
ENSG00000121858.11	995.412	2.39634	0.29352	8.16415	3.23716e-16	8.8332e-15	up
ENSG00000122026.11	7842.93	-2.32437	0.229205	-10.141	3.63286e-24	4.05832e-22	down
ENSG00000122035.7	220.084	-3.21815	0.352357	-9.13322	6.6494e-20	3.52482e-18	down
ENSG00000122121.12	15.3814	-2.68809	0.63909	-4.20611	2.59799e-05	9.92733e-05	down
ENSG00000122176.12	4912.7	-3.2904	0.416688	-7.89656	2.8671e-15	6.47529e-14	down
ENSG00000122194.19	11.2949	2.65634	0.894542	2.96949	0.00298292	0.00716564	up
ENSG00000122420.10	102.679	-3.69903	0.641056	-5.7702	7.91757e-09	5.89919e-08	down
ENSG00000122591.13	351.972	-2.28594	0.353497	-6.46666	1.00192e-10	1.04689e-09	down
ENSG00000122679.8	113.238	-2.03003	0.590017	-3.44063	0.000580353	0.00164229	down
ENSG00000122691.13	894.879	-3.69203	0.351654	-10.499	8.72756e-26	1.29706e-23	down
ENSG00000122707.12	300.847	-2.1414	0.494596	-4.32959	1.49386e-05	5.99742e-05	down
ENSG00000122733.12	4.84963	-2.15087	0.73157	-2.94008	0.00328128	0.0078091	down
ENSG00000122756.15	48.1737	-7.35983	0.610583	-12.0538	1.85271e-33	7.08503e-31	down
ENSG00000122824.11	29.5313	-3.59679	0.607852	-5.9172	3.27465e-09	2.65346e-08	down
ENSG00000122870.12	234.972	-2.1334	0.564296	-3.78064	0.000156429	0.000500626	down
ENSG00000122884.13	710.633	-2.30685	0.414951	-5.55932	2.70827e-08	1.86278e-07	down
ENSG00000123094.15	259.668	-2.02467	0.428079	-4.72967	2.24883e-06	1.07285e-05	down
ENSG00000123119.12	95.7506	-3.6003	0.571097	-6.30418	2.89722e-10	2.77789e-09	down
ENSG00000123131.13	737.239	-2.19407	0.29963	-7.32259	2.43234e-13	4.00855e-12	down
ENSG00000123136.15	871.441	-2.06577	0.244354	-8.45398	2.81534e-17	9.41605e-16	down
ENSG00000123395.15	849.694	-2.08782	0.27369	-7.62842	2.37648e-14	4.66468e-13	down
ENSG00000123496.8	23.424	-3.6242	0.780972	-4.64063	3.47347e-06	1.59757e-05	down
ENSG00000123545.6	194.917	-2.33117	0.337415	-6.90892	4.88346e-12	6.37532e-11	down
ENSG00000123560.14	302.902	-5.28443	0.641538	-8.23711	1.76414e-16	4.9939e-15	down
ENSG00000123610.5	649.551	-5.31193	0.997491	-5.32529	1.00791e-07	6.21589e-07	down
ENSG00000123612.16	4.4434	-2.50153	0.756256	-3.30778	0.000940373	0.00254595	down
ENSG00000123685.9	47.7413	-2.91004	0.58819	-4.94745	7.51932e-07	3.88813e-06	down
ENSG00000123689.6	313.628	-3.27844	0.76054	-4.31067	1.62759e-05	6.47805e-05	down
ENSG00000123838.11	11.3182	-6.31764	1.87731	-3.36526	0.000764722	0.00211126	down
ENSG00000124089.4	4.82208	4.28009	0.932148	4.59164	4.39779e-06	1.98216e-05	up
ENSG00000124092.13	4.67018	-5.92929	1.18527	-5.00249	5.65955e-07	3.00777e-06	down
ENSG00000124143.10	41.7926	8.0467	0.806678	9.9751	1.95905e-23	2.00052e-21	up
ENSG00000124212.6	49.0902	-2.76832	0.604991	-4.5758	4.74414e-06	2.12275e-05	down
ENSG00000124216.4	817.396	-6.68163	0.379803	-17.5924	2.81881e-69	4.6919e-65	down
ENSG00000124249.7	105.075	-4.26407	0.533308	-7.99551	1.29036e-15	3.06829e-14	down
ENSG00000124256.15	12.1393	5.06508	1.16869	4.33399	1.4643e-05	5.88585e-05	up
ENSG00000124429.18	371.801	2.74458	0.404747	6.78098	1.19366e-11	1.45664e-10	up
ENSG00000124496.12	350.529	2.5889	0.381392	6.78804	1.13671e-11	1.39224e-10	up
ENSG00000124575.7	3.03986	-5.3037	1.44282	-3.67594	0.000236979	0.000728443	down
ENSG00000124602.10	23.283	2.65227	0.438667	6.0462	1.48303e-09	1.26916e-08	up
ENSG00000124610.5	1.49444	-4.28398	1.41931	-3.01835	0.00254154	0.00620475	down
ENSG00000124635.9	16.0116	-2.4904	0.80293	-3.10164	0.00192449	0.0048381	down
ENSG00000124743.6	71.0649	4.67199	0.453938	10.2921	7.64556e-25	9.56845e-23	up
ENSG00000124749.17	65.0212	2.04076	0.44102	4.62736	3.70361e-06	1.69312e-05	up
ENSG00000124875.10	91.1132	-4.43591	1.19432	-3.71417	0.000203875	0.000635725	down
ENSG00000124882.4	32.9677	-2.53009	0.668189	-3.78648	0.000152794	0.000490315	down
ENSG00000124939.6	43.0971	3.77438	0.793004	4.7596	1.93979e-06	9.36422e-06	up
ENSG00000125148.7	9352.49	-2.62115	0.499333	-5.24931	1.52673e-07	9.07264e-07	down
ENSG00000125378.16	267.475	-2.41281	0.360792	-6.68755	2.26944e-11	2.65832e-10	down
ENSG00000125384.7	94.8672	-3.45492	0.502556	-6.8747	6.21191e-12	7.99051e-11	down
ENSG00000125398.8	302.368	-2.41204	0.406058	-5.94014	2.84774e-09	2.33386e-08	down
ENSG00000125508.4	19.0585	2.75124	0.726454	3.78722	0.000152345	0.000488967	up
ENSG00000125531.7	11.0155	-2.97649	0.605404	-4.91653	8.80903e-07	4.50742e-06	down
ENSG00000125637.16	486.582	2.20844	0.200146	11.0341	2.61626e-28	5.37624e-26	up
ENSG00000125657.5	217.748	-5.04882	0.609391	-8.28502	1.18088e-16	3.49126e-15	down
ENSG00000125730.17	651.836	-2.43346	0.558494	-4.35718	1.31747e-05	5.35513e-05	down
ENSG00000125775.15	175.677	2.0682	0.349343	5.92027	3.21405e-09	2.60838e-08	up
ENSG00000125834.13	1485.99	2.46356	0.34633	7.11334	1.13265e-12	1.65231e-11	up
ENSG00000125845.7	234.691	-4.90126	0.542431	-9.03573	1.62909e-19	8.2924e-18	down
ENSG00000125851.10	35.4542	-3.36307	0.816783	-4.11747	3.83062e-05	0.000140655	down
ENSG00000125869.10	70.6137	3.95157	0.929411	4.25169	2.12164e-05	8.22996e-05	up
ENSG00000125898.13	329.879	2.18749	0.273398	8.00112	1.23289e-15	2.94849e-14	up
ENSG00000125998.8	137.932	3.58868	0.421876	8.50649	1.79271e-17	6.16522e-16	up
ENSG00000126218.12	221.713	-4.65227	0.445108	-10.452	1.43472e-25	1.99008e-23	down
ENSG00000126233.2	129.792	5.11318	0.862377	5.92917	3.04473e-09	2.47943e-08	up
ENSG00000126351.13	924.306	-2.50398	0.227973	-10.9837	4.57931e-28	9.18344e-26	down
ENSG00000126368.6	1970.24	-3.61543	0.37	-9.77142	1.49344e-22	1.26829e-20	down
ENSG00000126524.10	1831.31	-2.20614	0.190996	-11.5507	7.32209e-31	2.17636e-28	down
ENSG00000126562.17	19.1687	-2.58557	0.639569	-4.04268	5.28448e-05	0.00018811	down
ENSG00000126583.12	4.87679	-4.46296	1.02812	-4.34091	1.41893e-05	5.7256e-05	down
ENSG00000126785.13	136.365	-2.65871	0.396853	-6.69948	2.09167e-11	2.47272e-10	down
ENSG00000126947.13	286.533	-3.28883	0.294678	-11.1608	6.34475e-29	1.37154e-26	down
ENSG00000126950.8	9.2072	-2.82061	0.845615	-3.33557	0.000851237	0.00232619	down
ENSG00000127074.15	8.04531	-2.78172	0.914147	-3.04297	0.00234255	0.00576459	down
ENSG00000127129.10	13.2254	-4.96485	0.808349	-6.14197	8.15037e-10	7.2547e-09	down
ENSG00000127241.18	98.6678	-3.2279	0.484311	-6.66494	2.6478e-11	3.06912e-10	down
ENSG00000127249.15	28.979	3.92744	0.495688	7.9232	2.31475e-15	5.29245e-14	up
ENSG00000127324.9	2.91843	-2.95985	1.00596	-2.9423	0.00325788	0.00776119	down
ENSG00000127364.4	4.21032	3.854	0.963057	4.00184	6.28511e-05	0.000219966	up
ENSG00000127366.5	5.07794	2.5057	0.76454	3.27739	0.0010477	0.0028037	up
ENSG00000127377.10	17.8996	-4.7013	0.5513	-8.52766	1.49332e-17	5.22191e-16	down
ENSG00000127472.11	259.841	-5.17273	0.501948	-10.3053	6.66871e-25	8.47333e-23	down
ENSG00000127528.6	943.249	-3.61855	0.411831	-8.78649	1.54312e-18	6.48618e-17	down
ENSG00000127533.4	26.9964	-2.68995	0.597228	-4.50406	6.66671e-06	2.88642e-05	down
ENSG00000127585.12	45.5389	2.16512	0.521376	4.15269	3.28585e-05	0.000122465	up
ENSG00000127920.6	543.048	-3.21029	0.455982	-7.0404	1.91695e-12	2.68583e-11	down
ENSG00000127990.19	213.149	-4.20174	0.50127	-8.38218	5.19571e-17	1.64164e-15	down
ENSG00000128016.7	6721.27	-2.76384	0.476009	-5.80627	6.38789e-09	4.85731e-08	down
ENSG00000128040.11	8.81249	-3.4817	0.860155	-4.04776	5.17102e-05	0.000184505	down
ENSG00000128052.10	270.086	-2.32662	0.45271	-5.13932	2.75734e-07	1.55896e-06	down
ENSG00000128228.5	540.291	-2.14246	0.344888	-6.21204	5.22999e-10	4.84437e-09	down
ENSG00000128272.17	6787.31	-2.32616	0.296947	-7.83358	4.7416e-15	1.03439e-13	down
ENSG00000128342.5	845.771	-6.34066	1.01112	-6.27095	3.58861e-10	3.38811e-09	down
ENSG00000128536.16	10.3617	-2.38802	0.653358	-3.65499	0.000257189	0.000785921	down
ENSG00000128567.17	133.577	-2.67517	0.535231	-4.99815	5.78823e-07	3.06929e-06	down
ENSG00000128590.5	1090.38	-3.21605	0.388327	-8.28181	1.21314e-16	3.55507e-15	down
ENSG00000128591.16	273.595	-3.38593	0.852469	-3.97191	7.12987e-05	0.000246678	down
ENSG00000128596.17	16.1877	-2.30861	0.44298	-5.21153	1.87287e-07	1.0919e-06	down
ENSG00000128602.11	94.1232	-2.19065	0.47829	-4.58016	4.64616e-06	2.08477e-05	down
ENSG00000128617.3	37.0243	-2.192	0.464517	-4.71887	2.37154e-06	1.12559e-05	down
ENSG00000128645.15	6.88364	-4.14318	0.864893	-4.79039	1.66455e-06	8.11792e-06	down
ENSG00000128710.6	11.0717	-3.11495	0.908742	-3.42776	0.000608589	0.00171288	down
ENSG00000128917.8	72.6886	-2.49996	0.696761	-3.58798	0.000333253	0.000991066	down
ENSG00000128965.13	58.8808	-4.83416	0.748321	-6.46	1.04701e-10	1.08854e-09	down
ENSG00000129009.13	703.856	-3.46171	0.570764	-6.06505	1.31914e-09	1.13649e-08	down
ENSG00000129151.9	115.014	2.61219	0.402908	6.48333	8.97178e-11	9.42773e-10	up
ENSG00000129167.10	11.3798	3.12802	0.615736	5.08013	3.77173e-07	2.07676e-06	up
ENSG00000129173.13	29.8886	3.03144	0.592453	5.11676	3.10825e-07	1.73789e-06	up
ENSG00000129244.9	46.8323	-3.02042	0.700069	-4.31447	1.59988e-05	6.38151e-05	down
ENSG00000129354.12	193.097	2.62561	0.429914	6.1073	1.01329e-09	8.91449e-09	up
ENSG00000129455.15	8.80561	2.85564	0.696072	4.10251	4.08689e-05	0.000149246	up
ENSG00000129521.15	646.953	-2.26243	0.633082	-3.57367	0.000352007	0.00104144	down
ENSG00000129596.5	220.563	-7.51999	0.565615	-13.2952	2.46667e-40	2.16093e-37	down
ENSG00000129654.8	30.1126	-4.67973	0.831247	-5.62977	1.80446e-08	1.26892e-07	down
ENSG00000129682.16	60.4884	-2.44919	0.380712	-6.43318	1.24965e-10	1.27924e-09	down
ENSG00000129757.15	114.076	-2.79022	0.550307	-5.0703	3.97194e-07	2.17605e-06	down
ENSG00000129910.8	2.37269	-3.68807	0.97497	-3.78275	0.000155107	0.000496777	down
ENSG00000129946.11	147.414	-3.1432	0.501572	-6.2667	3.68789e-10	3.4779e-09	down
ENSG00000130032.17	6.58694	-2.49743	0.745775	-3.34877	0.000811718	0.00222991	down
ENSG00000130035.9	13.441	-6.86429	0.727275	-9.43836	3.78652e-21	2.50105e-19	down
ENSG00000130045.16	9.119	-3.56373	0.704223	-5.06052	4.18121e-07	2.28035e-06	down
ENSG00000130055.14	240.918	3.21015	0.467219	6.87076	6.3861e-12	8.18295e-11	up
ENSG00000130164.14	1298.33	-2.11358	0.489679	-4.31626	1.58693e-05	6.33287e-05	down
ENSG00000130176.8	182.999	-5.44345	1.04622	-5.20295	1.96149e-07	1.13958e-06	down
ENSG00000130222.11	544.528	-4.09047	0.365642	-11.1871	4.71646e-29	1.05744e-26	down
ENSG00000130224.15	27.3653	-2.28191	0.708139	-3.2224	0.00127119	0.00333738	down
ENSG00000130234.13	16.1763	3.20952	0.449363	7.14238	9.17253e-13	1.36076e-11	up
ENSG00000130294.18	20.266	-5.91678	0.707723	-8.36031	6.25555e-17	1.93899e-15	down
ENSG00000130413.15	8.61606	-2.13565	0.608192	-3.51147	0.000445631	0.00129045	down
ENSG00000130487.9	19.0666	3.66604	1.27723	2.87032	0.00410063	0.00950362	up
ENSG00000130513.6	475.51	-3.79424	0.739664	-5.12968	2.90237e-07	1.63375e-06	down
ENSG00000130522.6	7771	-3.22603	0.330561	-9.75927	1.68358e-22	1.38729e-20	down
ENSG00000130558.20	172.122	-2.36916	0.250487	-9.4582	3.13291e-21	2.07758e-19	down
ENSG00000130590.14	51.872	3.06628	0.378897	8.09264	5.83863e-16	1.49975e-14	up
ENSG00000130595.19	202.778	2.16174	0.503183	4.29613	1.73806e-05	6.87175e-05	up
ENSG00000130635.16	1196.54	2.27029	0.536792	4.22937	2.34346e-05	9.00852e-05	up
ENSG00000130701.4	57.3192	3.14851	0.674164	4.67023	3.00857e-06	1.39882e-05	up
ENSG00000130762.15	319.957	3.00473	0.34653	8.67091	4.28684e-18	1.66327e-16	up
ENSG00000130844.19	397.52	-2.51188	0.362809	-6.92342	4.40866e-12	5.83324e-11	down
ENSG00000130956.14	230.566	-2.9294	0.239276	-12.2428	1.83605e-34	7.83616e-32	down
ENSG00000130962.18	119.352	-2.23612	0.40595	-5.50836	3.62186e-08	2.4299e-07	down
ENSG00000130988.13	57.4036	-3.65398	0.592219	-6.16999	6.82938e-10	6.19145e-09	down
ENSG00000131016.17	315.506	-2.02709	0.383206	-5.28982	1.2244e-07	7.40753e-07	down
ENSG00000131037.15	256.863	2.92487	0.439149	6.66031	2.73253e-11	3.15635e-10	up
ENSG00000131094.4	59.4143	-2.98988	0.606757	-4.92765	8.32252e-07	4.27953e-06	down
ENSG00000131126.19	25.6518	5.26782	0.746844	7.05344	1.74549e-12	2.46426e-11	up
ENSG00000131183.11	3.54314	3.02588	0.893446	3.38675	0.000707263	0.00196697	up
ENSG00000131188.12	75.9904	-2.15771	0.253889	-8.49864	1.91819e-17	6.52931e-16	down
ENSG00000131196.18	244.216	-2.69038	0.348355	-7.7231	1.13534e-14	2.34172e-13	down
ENSG00000131242.18	118.398	2.35331	0.272762	8.6277	6.25988e-18	2.32062e-16	up
ENSG00000131386.19	235.436	-3.0086	0.453023	-6.64116	3.11224e-11	3.55304e-10	down
ENSG00000131409.13	20.329	-2.86116	0.680652	-4.20356	2.62749e-05	0.000100239	down
ENSG00000131435.13	628.962	-2.42976	0.358577	-6.77612	1.23444e-11	1.50199e-10	down
ENSG00000131459.13	349.067	-2.41947	0.791033	-3.05863	0.00222355	0.00550266	down
ENSG00000131471.7	58.3313	-2.48306	0.402009	-6.17661	6.54905e-10	5.95678e-09	down
ENSG00000131477.11	223.564	-4.11807	0.819838	-5.02303	5.08624e-07	2.72723e-06	down
ENSG00000131686.15	90.4532	5.42761	1.20245	4.51379	6.36787e-06	2.77034e-05	up
ENSG00000131711.15	338.218	-2.59885	0.524777	-4.95229	7.33449e-07	3.79846e-06	down
ENSG00000131747.15	97.0698	2.74382	0.634252	4.32607	1.51791e-05	6.08077e-05	up
ENSG00000131771.14	40.1341	-3.17543	0.510254	-6.22325	4.86976e-10	4.52833e-09	down
ENSG00000131773.14	176.091	-2.8906	0.476089	-6.07155	1.2668e-09	1.09708e-08	down
ENSG00000131849.12	26.2686	2.44193	0.332063	7.35381	1.92637e-13	3.24538e-12	up
ENSG00000131979.20	222.766	-2.74852	0.680542	-4.03872	5.3744e-05	0.000190903	down
ENSG00000132002.9	7425.38	-2.27633	0.395894	-5.74986	8.93186e-09	6.62231e-08	down
ENSG00000132164.10	25.3486	-4.1373	0.701759	-5.89561	3.73302e-09	2.99019e-08	down
ENSG00000132170.24	25.8135	-2.63731	0.630797	-4.18092	2.90336e-05	0.000109708	down
ENSG00000132182.12	64.0702	3.69916	0.459187	8.05591	7.88922e-16	1.9512e-14	up
ENSG00000132329.11	91.9136	-3.62086	0.425785	-8.50396	1.83238e-17	6.26284e-16	down
ENSG00000132359.15	50.8337	2.07939	0.260337	7.98728	1.37945e-15	3.26614e-14	up
ENSG00000132386.11	12941	-3.55644	0.378658	-9.39221	5.87518e-21	3.70426e-19	down
ENSG00000132535.22	139.434	-2.33098	0.400714	-5.81709	5.98826e-09	4.57853e-08	down
ENSG00000132554.20	13.2821	-3.45708	0.771459	-4.48122	7.42163e-06	3.17565e-05	down
ENSG00000132563.16	50.5982	-2.72139	0.353617	-7.69585	1.40553e-14	2.86003e-13	down
ENSG00000132622.11	87.721	-2.30787	0.497896	-4.63525	3.565e-06	1.6365e-05	down
ENSG00000132623.16	59.9677	2.16136	0.328097	6.58756	4.47111e-11	4.9847e-10	up
ENSG00000132661.4	605.158	-2.80587	0.306789	-9.14595	5.91075e-20	3.18375e-18	down
ENSG00000132688.11	280.238	-3.02354	0.375249	-8.05742	7.79205e-16	1.93291e-14	down
ENSG00000132692.19	40.8794	-3.07193	0.578495	-5.31021	1.09502e-07	6.71327e-07	down
ENSG00000132698.15	604.312	3.05606	0.375708	8.13414	4.14873e-16	1.10666e-14	up
ENSG00000132746.15	43.8525	3.28637	0.843904	3.89425	9.85043e-05	0.000331166	up
ENSG00000132821.12	15.51	-2.90874	0.724415	-4.01529	5.93728e-05	0.000209023	down
ENSG00000132823.11	1072.41	-2.70631	0.279064	-9.69782	3.08006e-22	2.3735e-20	down
ENSG00000132840.10	67.5018	-2.24327	0.477066	-4.70222	2.57354e-06	1.21281e-05	down
ENSG00000132874.15	8.37209	-2.07949	0.588034	-3.53634	0.000405714	0.00118413	down
ENSG00000132911.5	2.70631	-4.83178	1.17184	-4.12322	3.73608e-05	0.000137582	down
ENSG00000132915.11	25.1908	2.58671	0.543806	4.75667	1.96813e-06	9.48727e-06	up
ENSG00000132938.22	155.128	3.54039	0.649404	5.45175	4.98752e-08	3.24413e-07	up
ENSG00000132975.8	37.3496	2.50236	0.762185	3.28314	0.00102658	0.00275738	up
ENSG00000133019.12	6.09207	-2.98751	0.714941	-4.17868	2.93206e-05	0.000110567	down
ENSG00000133048.13	21853.3	-5.02843	1.00616	-4.99764	5.80373e-07	3.07653e-06	down
ENSG00000133056.14	199.922	2.00458	0.291614	6.87408	6.23915e-12	8.01936e-11	up
ENSG00000133065.11	370.428	-2.1858	0.338788	-6.4518	1.10529e-10	1.14341e-09	down
ENSG00000133101.10	31.1447	-4.42608	0.712008	-6.21634	5.089e-10	4.72692e-09	down
ENSG00000133110.15	871.504	2.74773	0.842381	3.26187	0.00110682	0.00294579	up
ENSG00000133134.12	181.459	-2.2859	0.347095	-6.58581	4.52416e-11	5.0371e-10	down
ENSG00000133142.18	654.583	-2.05095	0.191416	-10.7146	8.6905e-27	1.46115e-24	down
ENSG00000133169.6	15.6449	-3.20924	0.906763	-3.53923	0.000401291	0.00117246	down
ENSG00000133328.4	78.4182	2.34604	0.559034	4.1966	2.70953e-05	0.000103086	up
ENSG00000133392.18	2.77484	-4.23663	1.12311	-3.77223	0.000161794	0.000515617	down
ENSG00000133710.16	360.356	3.06757	0.475735	6.44807	1.13287e-10	1.16831e-09	up
ENSG00000133773.12	365.479	-2.20763	0.227285	-9.71307	2.65238e-22	2.0825e-20	down
ENSG00000133800.9	301.985	-5.35073	0.608886	-8.78774	1.52598e-18	6.43038e-17	down
ENSG00000133805.15	678.836	2.24969	0.301366	7.46498	8.33106e-14	1.50402e-12	up
ENSG00000133874.2	84.4428	-2.18454	0.386991	-5.64494	1.6524e-08	1.16989e-07	down
ENSG00000133937.5	9.39551	-2.49919	0.589055	-4.2427	2.20842e-05	8.53871e-05	down
ENSG00000133985.3	73.5403	2.67063	0.368841	7.2406	4.46714e-13	6.98175e-12	up
ENSG00000134028.14	22.0093	4.25169	1.02401	4.152	3.29587e-05	0.000122778	up
ENSG00000134042.14	60.2387	-2.07323	0.593574	-3.4928	0.000477991	0.00137555	down
ENSG00000134201.12	185.575	-5.12525	0.531606	-9.64106	5.3631e-22	3.98521e-20	down
ENSG00000134202.11	688.791	-3.24811	0.272963	-11.8994	1.19134e-32	4.13123e-30	down
ENSG00000134215.16	772.465	2.71015	0.315357	8.59393	8.4044e-18	3.04112e-16	up
ENSG00000134243.12	277.645	2.23357	0.161519	13.8285	1.71629e-43	2.19751e-40	up
ENSG00000134259.6	36.8327	-4.08611	0.839642	-4.86649	1.13598e-06	5.69528e-06	down
ENSG00000134291.12	638.662	-2.02002	0.335693	-6.01746	1.7717e-09	1.49691e-08	down
ENSG00000134317.18	226.785	2.50163	0.340925	7.33776	2.17202e-13	3.61895e-12	up
ENSG00000134323.12	16.1361	-2.57855	0.582707	-4.42513	9.63834e-06	4.03903e-05	down
ENSG00000134339.9	1077.23	-4.02967	1.36073	-2.96141	0.00306232	0.00733836	down
ENSG00000134343.14	83.0304	3.86958	0.458527	8.43914	3.19673e-17	1.05672e-15	up
ENSG00000134352.20	1648.64	-2.14373	0.258523	-8.2922	1.11175e-16	3.29272e-15	down
ENSG00000134363.12	252.028	-2.04948	0.485593	-4.22057	2.43682e-05	9.35443e-05	down
ENSG00000134443.10	2492.16	-4.69317	0.411609	-11.402	4.0862e-30	1.115e-27	down
ENSG00000134463.15	118.226	-3.55775	0.491558	-7.23771	4.56336e-13	7.09217e-12	down
ENSG00000134594.5	13.7948	-2.01875	0.558016	-3.61773	0.000297197	0.000893901	down
ENSG00000134755.18	2868.39	3.27174	0.391383	8.35943	6.30239e-17	1.94988e-15	up
ENSG00000134760.6	4558.88	3.77971	0.424532	8.90324	5.42414e-19	2.5149e-17	up
ENSG00000134765.10	47.3521	4.21487	0.606381	6.95087	3.63043e-12	4.86934e-11	up
ENSG00000134769.23	46.304	-2.7589	0.599379	-4.60293	4.16581e-06	1.88475e-05	down
ENSG00000134780.10	44.1587	2.16866	0.465928	4.65449	3.24778e-06	1.50082e-05	up
ENSG00000134802.18	230.696	-2.40426	0.567634	-4.23559	2.27955e-05	8.78518e-05	down
ENSG00000134853.12	621.656	-2.5312	0.462911	-5.46801	4.55124e-08	2.9825e-07	down
ENSG00000134873.10	14.6937	-2.49531	0.678678	-3.67673	0.000236243	0.000726315	down
ENSG00000134954.14	495.536	-2.61527	0.52066	-5.02299	5.08745e-07	2.72723e-06	down
ENSG00000134955.12	88.309	2.65576	0.378794	7.0111	2.36444e-12	3.26879e-11	up
ENSG00000134986.14	342.104	2.13274	0.424593	5.02303	5.08634e-07	2.72723e-06	up
ENSG00000135047.16	3261.81	-2.79447	0.51083	-5.47044	4.48921e-08	2.94649e-07	down
ENSG00000135069.14	1071.11	2.20301	0.439073	5.01743	5.23684e-07	2.8001e-06	up
ENSG00000135111.16	100.828	-3.65014	0.603041	-6.05288	1.42276e-09	1.22071e-08	down
ENSG00000135116.9	100.322	2.27201	0.594934	3.81892	0.000134037	0.000435582	up
ENSG00000135241.17	810.211	-2.08473	0.305478	-6.8245	8.82312e-12	1.10422e-10	down
ENSG00000135245.10	154.096	-2.29541	0.408298	-5.6219	1.88867e-08	1.32366e-07	down
ENSG00000135404.12	7369.72	-2.25374	0.231368	-9.74097	2.01623e-22	1.61347e-20	down
ENSG00000135406.14	16.1746	-2.51533	0.47467	-5.29911	1.16369e-07	7.08474e-07	down
ENSG00000135472.9	17.7875	-4.22434	0.860925	-4.90674	9.26023e-07	4.71654e-06	down
ENSG00000135476.12	87.325	2.53798	0.356065	7.12786	1.01945e-12	1.499e-11	up
ENSG00000135480.16	97.7111	2.75241	0.662056	4.15736	3.21945e-05	0.00012026	up
ENSG00000135547.9	32.3229	-2.43118	0.579266	-4.19701	2.70462e-05	0.000102923	down
ENSG00000135625.8	10.8537	-4.29565	0.958873	-4.47989	7.46817e-06	3.19229e-05	down
ENSG00000135697.10	28.9165	2.67926	0.453738	5.90485	3.52969e-09	2.83825e-08	up
ENSG00000135828.11	117.955	2.16342	0.308614	7.01011	2.38139e-12	3.28948e-11	up
ENSG00000135916.16	708.857	-3.20171	0.487555	-6.56688	5.13804e-11	5.64506e-10	down
ENSG00000135929.9	384.731	-2.28899	0.447369	-5.11656	3.11161e-07	1.73918e-06	down
ENSG00000135951.16	41.2324	2.04731	0.372895	5.49032	4.01206e-08	2.66165e-07	up
ENSG00000135960.10	39.1967	3.57623	0.663104	5.39316	6.92276e-08	4.39639e-07	up
ENSG00000136002.20	1639.22	2.7983	0.411681	6.79727	1.06621e-11	1.3146e-10	up
ENSG00000136010.14	125.888	2.17724	0.41302	5.27151	1.35305e-07	8.12464e-07	up
ENSG00000136011.15	8.26605	-2.28313	0.594697	-3.83915	0.000123459	0.000405001	down
ENSG00000136014.12	13.6864	-3.23129	0.529787	-6.09922	1.06585e-09	9.35214e-09	down
ENSG00000136110.13	2.65226	-5.11293	1.03099	-4.95926	7.07633e-07	3.6831e-06	down
ENSG00000136144.12	508.559	2.60449	0.263261	9.89319	4.45595e-23	4.31217e-21	up
ENSG00000136155.17	791.834	2.88671	0.503277	5.73584	9.70293e-09	7.13993e-08	up
ENSG00000136206.4	4.97287	2.05869	0.691732	2.97613	0.00291907	0.00703051	up
ENSG00000136244.12	7095.01	-9.26013	1.10384	-8.38903	4.90184e-17	1.56305e-15	down
ENSG00000136267.14	35.3626	2.19667	0.695159	3.15995	0.00157797	0.00405455	up
ENSG00000136425.14	53.3033	-2.67189	0.415084	-6.437	1.21856e-10	1.24972e-09	down
ENSG00000136514.3	82.913	2.32589	0.626721	3.71121	0.00020627	0.000642231	up
ENSG00000136527.18	2645.06	-2.06755	0.181665	-11.3811	5.19194e-30	1.37174e-27	down
ENSG00000136546.16	20.0794	-3.3218	0.876935	-3.78797	0.000151885	0.000487679	down
ENSG00000136634.7	28.6709	-2.93723	0.702505	-4.18108	2.90123e-05	0.000109677	down
ENSG00000136688.11	79.7966	2.83071	0.658731	4.29722	1.72956e-05	6.843e-05	up
ENSG00000136689.19	881.665	2.41427	0.345895	6.97979	2.95613e-12	4.01671e-11	up
ENSG00000136695.15	15.411	3.25802	0.691655	4.71047	2.47146e-06	1.16801e-05	up
ENSG00000136732.16	390.015	-3.50034	0.415382	-8.42681	3.55223e-17	1.16662e-15	down
ENSG00000136828.19	98.0642	2.62792	0.336673	7.80557	5.92321e-15	1.26562e-13	up
ENSG00000136918.8	40.8154	-2.23813	0.468893	-4.77322	1.81301e-06	8.79194e-06	down
ENSG00000136942.15	11561.4	-2.00509	0.279954	-7.16223	7.93759e-13	1.19135e-11	down
ENSG00000136943.12	4601.63	3.35857	0.462378	7.2637	3.76651e-13	5.97081e-12	up
ENSG00000136997.21	1722.79	-2.81321	0.350832	-8.01868	1.06892e-15	2.57484e-14	down
ENSG00000137033.12	237.784	-3.74718	0.675379	-5.54826	2.88527e-08	1.9731e-07	down
ENSG00000137070.18	343.269	-3.35759	0.392528	-8.55376	1.19145e-17	4.20598e-16	down
ENSG00000137077.8	819.612	-8.4508	0.978033	-8.64061	5.59156e-18	2.11526e-16	down
ENSG00000137098.14	29.4892	-2.53325	0.453474	-5.58631	2.31947e-08	1.60731e-07	down
ENSG00000137142.5	35.0527	2.11445	0.495921	4.26368	2.01088e-05	7.83865e-05	up
ENSG00000137154.13	15387.2	-2.12424	0.208288	-10.1986	2.01222e-24	2.34219e-22	down
ENSG00000137261.15	2.45295	3.57079	0.885142	4.03414	5.48019e-05	0.000194207	up
ENSG00000137270.11	3.4021	-4.2308	1.43786	-2.94243	0.00325646	0.00775891	down
ENSG00000137273.6	59.1556	-3.23765	0.720179	-4.49561	6.93695e-06	2.98824e-05	down
ENSG00000137285.11	142.635	-4.19152	0.467088	-8.97371	2.86686e-19	1.42444e-17	down
ENSG00000137331.12	80.1078	-4.41138	0.530353	-8.31782	8.95951e-17	2.71147e-15	down
ENSG00000137441.8	91.4342	-6.01337	0.546783	-10.9977	3.91834e-28	7.95375e-26	down
ENSG00000137473.19	9.26108	2.7636	0.662489	4.17153	3.02556e-05	0.00011375	up
ENSG00000137571.11	6.15686	-3.11128	0.845561	-3.67955	0.00023365	0.000719405	down
ENSG00000137575.12	2204.91	-2.35802	0.343673	-6.86122	6.82761e-12	8.67523e-11	down
ENSG00000137628.18	244.664	2.63375	0.534956	4.92329	8.51003e-07	4.36881e-06	up
ENSG00000137648.19	2428.53	3.02124	0.384682	7.85387	4.03394e-15	8.917e-14	up
ENSG00000137675.5	86.4877	-4.42169	0.596787	-7.40917	1.27096e-13	2.22686e-12	down
ENSG00000137726.17	57.2778	-3.00134	0.593663	-5.05563	4.28972e-07	2.33265e-06	down
ENSG00000137731.14	2.41801	-4.04058	1.03368	-3.90893	9.27065e-05	0.000313511	down
ENSG00000137747.16	97.8253	2.45603	0.465427	5.27694	1.31359e-07	7.89909e-07	up
ENSG00000137812.20	18.1899	2.64987	0.593641	4.46376	8.05355e-06	3.41503e-05	up
ENSG00000137819.14	102.526	3.07635	0.516301	5.95844	2.54656e-09	2.09943e-08	up
ENSG00000137821.12	78.0392	-2.3623	0.284479	-8.30397	1.00686e-16	3.01423e-15	down
ENSG00000137831.15	508.21	2.08112	0.376957	5.52083	3.37397e-08	2.28199e-07	up
ENSG00000137857.18	419.019	2.46502	0.314947	7.82677	5.00551e-15	1.08485e-13	up
ENSG00000137868.19	381.551	2.83349	0.447262	6.33519	2.37054e-10	2.29765e-09	up
ENSG00000137876.11	1106.08	-2.03218	0.238253	-8.52949	1.46993e-17	5.15095e-16	down
ENSG00000137960.6	9.97067	-2.06431	0.709549	-2.90933	0.00362202	0.00853219	down
ENSG00000137975.8	2612.02	2.78512	0.40367	6.89949	5.21886e-12	6.79186e-11	up
ENSG00000138028.16	48.4981	-2.40558	0.349991	-6.87326	6.27516e-12	8.05941e-11	down
ENSG00000138061.12	1049.85	-4.43892	0.50751	-8.74645	2.20164e-18	9.02618e-17	down
ENSG00000138109.11	23.8045	3.5273	1.20001	2.9394	0.00328849	0.00782403	up
ENSG00000138115.15	5.44339	2.44802	0.806875	3.03395	0.00241373	0.00592232	up
ENSG00000138152.10	24.6623	2.87152	0.534115	5.37621	7.60691e-08	4.79247e-07	up
ENSG00000138160.7	51.6038	2.18945	0.444722	4.92319	8.51452e-07	4.36881e-06	up
ENSG00000138166.6	1083.17	-3.74308	0.506628	-7.38822	1.48812e-13	2.56948e-12	down
ENSG00000138190.17	108.321	2.3971	0.271168	8.83991	9.5794e-19	4.2071e-17	up
ENSG00000138207.14	263.275	-9.04436	0.547188	-16.5288	2.27627e-61	1.26295e-57	down
ENSG00000138316.11	98.8467	5.13809	0.592836	8.66697	4.43775e-18	1.70987e-16	up
ENSG00000138347.16	3.90849	-3.08538	0.880737	-3.50318	0.000459742	0.0013267	down
ENSG00000138356.14	116.476	-2.53355	0.589602	-4.29705	1.73087e-05	6.84658e-05	down
ENSG00000138587.6	25.9655	-2.15096	0.466454	-4.61129	4.00168e-06	1.82188e-05	down
ENSG00000138606.19	82.0498	-2.85934	0.307905	-9.28646	1.59509e-20	9.34866e-19	down
ENSG00000138646.9	43.1186	-2.27801	0.478529	-4.76046	1.93156e-06	9.32989e-06	down
ENSG00000138650.9	100.277	-3.86432	0.725536	-5.32616	1.00311e-07	6.18858e-07	down
ENSG00000138658.16	25.1704	2.09794	0.538538	3.89562	9.7947e-05	0.000329692	up
ENSG00000138678.11	63.9131	-3.10514	0.516457	-6.01239	1.8281e-09	1.53913e-08	down
ENSG00000138685.17	266.427	-2.52694	0.4046	-6.24552	4.22403e-10	3.94995e-09	down
ENSG00000138722.10	258.228	-4.22426	1.02634	-4.11584	3.85768e-05	0.000141465	down
ENSG00000138741.11	7.21619	-4.19985	0.774776	-5.42073	5.93566e-08	3.81117e-07	down
ENSG00000138755.6	430.018	4.70535	1.05491	4.46045	8.17883e-06	3.46403e-05	up
ENSG00000138778.13	23.0058	2.06177	0.540917	3.81161	0.000138063	0.000447964	up
ENSG00000138792.10	137.802	-3.78957	0.517915	-7.31697	2.53642e-13	4.15948e-12	down
ENSG00000138798.13	172.531	2.77369	0.504865	5.49393	3.93086e-08	2.61508e-07	up
ENSG00000139044.12	396.609	2.07692	0.342613	6.062	1.34436e-09	1.15702e-08	up
ENSG00000139112.11	2516.37	-3.25765	0.329875	-9.87541	5.3216e-23	5.03284e-21	down
ENSG00000139116.19	466.759	2.99712	0.351603	8.52416	1.53917e-17	5.35972e-16	up
ENSG00000139151.16	3.2928	3.41882	1.13813	3.0039	0.00266547	0.006475	up
ENSG00000139173.10	140.324	2.10594	0.267608	7.86948	3.56112e-15	7.90331e-14	up
ENSG00000139289.14	1258.46	-3.19279	0.466106	-6.84991	7.38977e-12	9.34671e-11	down
ENSG00000139291.14	290.728	2.12312	0.201706	10.5258	6.57006e-26	1.00329e-23	up
ENSG00000139324.12	607.824	2.41506	0.212534	11.3632	6.37889e-30	1.65901e-27	up
ENSG00000139330.6	3828.26	-2.30186	0.467043	-4.92859	8.28242e-07	4.26023e-06	down
ENSG00000139351.15	34.7539	-2.60876	0.375558	-6.94636	3.74839e-12	5.01543e-11	down
ENSG00000139364.11	13.5851	2.36206	0.543304	4.34759	1.3764e-05	5.57289e-05	up
ENSG00000139438.6	37.2433	-2.6488	0.458958	-5.77134	7.86445e-09	5.87276e-08	down
ENSG00000139549.4	7.69894	-3.2429	0.947002	-3.42439	0.000616183	0.00173279	down
ENSG00000139567.13	207.768	-2.03386	0.549994	-3.69796	0.000217341	0.000673301	down
ENSG00000139574.9	3.85691	3.9408	0.911583	4.32303	1.53899e-05	6.15633e-05	up
ENSG00000139618.17	25.4125	2.11184	0.371174	5.68961	1.27327e-08	9.20659e-08	up
ENSG00000139626.16	91.1324	2.46267	0.397794	6.19083	5.9847e-10	5.49753e-09	up
ENSG00000139687.16	1219.55	2.29143	0.244071	9.38837	6.09337e-21	3.81293e-19	up
ENSG00000139737.22	17.0892	-2.41654	0.523562	-4.61559	3.91988e-06	1.78659e-05	down
ENSG00000139832.5	135.123	-2.02203	0.584457	-3.45968	0.000540824	0.00153854	down
ENSG00000139890.10	33.7004	-2.6693	0.404974	-6.5913	4.36004e-11	4.87393e-10	down
ENSG00000139910.20	43.1285	-2.96176	0.514838	-5.7528	8.77791e-09	6.51396e-08	down
ENSG00000140092.15	1325.56	-2.63987	0.498355	-5.29717	1.17614e-07	7.14484e-07	down
ENSG00000140254.13	121.51	2.88636	0.396895	7.27235	3.53297e-13	5.64947e-12	up
ENSG00000140274.14	55.7751	3.23984	0.518631	6.24691	4.18664e-10	3.91938e-09	up
ENSG00000140279.13	58.8421	2.93249	0.483428	6.06604	1.31105e-09	1.13246e-08	up
ENSG00000140284.11	18.3184	3.03475	0.633932	4.78718	1.69138e-06	8.2391e-06	up
ENSG00000140285.12	720.715	-3.6796	0.841694	-4.37166	1.23303e-05	5.04272e-05	down
ENSG00000140287.11	20.7581	-2.29344	0.7392	-3.10259	0.00191832	0.00482406	down
ENSG00000140297.13	19.1994	3.47063	0.788963	4.39897	1.08765e-05	4.50122e-05	up
ENSG00000140403.13	685.887	-2.30359	0.424778	-5.42304	5.8595e-08	3.76569e-07	down
ENSG00000140459.18	20.1351	-3.00706	0.574438	-5.23479	1.65174e-07	9.75283e-07	down
ENSG00000140481.15	29.1688	3.59686	0.565821	6.35689	2.05885e-10	2.023e-09	up
ENSG00000140519.14	34.6402	2.89354	0.652529	4.43435	9.23515e-06	3.8818e-05	up
ENSG00000140538.16	91.1207	-3.7855	0.583554	-6.48697	8.75802e-11	9.2381e-10	down
ENSG00000140543.15	5.40191	2.5657	0.697316	3.6794	0.000233785	0.000719517	up
ENSG00000140937.14	957.115	-2.25223	0.597791	-3.76759	0.000164828	0.000524983	down
ENSG00000140941.14	2064.54	-2.2343	0.198595	-11.2505	2.3023e-29	5.47454e-27	down
ENSG00000140950.16	222.29	2.43117	0.214584	11.3297	9.35453e-30	2.39548e-27	up
ENSG00000140955.11	48.7143	2.95069	0.718713	4.10552	4.0341e-05	0.00014748	up
ENSG00000141052.18	35.0298	-3.54558	0.537693	-6.59405	4.27975e-11	4.79061e-10	down
ENSG00000141316.13	2.98666	-5.28567	1.35762	-3.89333	9.88774e-05	0.000332152	down
ENSG00000141338.14	334.903	-3.72742	0.56237	-6.62806	3.40123e-11	3.84864e-10	down
ENSG00000141384.13	86.5477	-2.13671	0.334279	-6.39199	1.63741e-10	1.64383e-09	down
ENSG00000141431.13	4.19524	-2.76742	0.772339	-3.58317	0.000339447	0.00100805	down
ENSG00000141449.15	21.8006	3.82768	0.783694	4.88415	1.03877e-06	5.25063e-06	up
ENSG00000141504.12	465.575	-2.21186	0.17698	-12.4978	7.67272e-36	3.87007e-33	down
ENSG00000141527.18	75.1263	2.16125	0.265921	8.12742	4.38521e-16	1.16044e-14	up
ENSG00000141543.12	1363.55	-2.0793	0.231727	-8.97306	2.88392e-19	1.42865e-17	down
ENSG00000141579.7	379.205	2.83416	0.498761	5.68239	1.32823e-08	9.5749e-08	up
ENSG00000141698.17	361.671	-2.17651	0.181251	-12.0083	3.21546e-33	1.16351e-30	down
ENSG00000141744.4	14.307	-5.49855	1.10527	-4.97485	6.52992e-07	3.42548e-06	down
ENSG00000141750.7	30.8461	-6.71627	0.724222	-9.27378	1.79662e-20	1.04198e-18	down
ENSG00000141753.7	6634.79	-2.72718	0.468785	-5.81755	5.97146e-09	4.56862e-08	down
ENSG00000141756.19	1037.96	-2.25692	0.441394	-5.11316	3.16821e-07	1.76726e-06	down
ENSG00000141837.22	46.6504	-2.42923	0.538736	-4.50914	6.50921e-06	2.82739e-05	down
ENSG00000142065.14	45.9996	2.14743	0.384854	5.57986	2.40715e-08	1.6646e-07	up
ENSG00000142089.17	7689.92	-2.06942	0.478145	-4.32803	1.50452e-05	6.03439e-05	down
ENSG00000142178.9	156.885	-2.42938	0.716378	-3.39121	0.000695857	0.00193883	down
ENSG00000142197.12	90.5196	2.24814	0.309468	7.26451	3.74402e-13	5.94082e-12	up
ENSG00000142227.11	1183.72	-2.53503	0.457335	-5.54306	2.97239e-08	2.02768e-07	down
ENSG00000142273.13	163.108	2.0188	0.343409	5.87871	4.1348e-09	3.27888e-08	up
ENSG00000142327.13	425.028	2.08181	0.257008	8.10019	5.48723e-16	1.42045e-14	up
ENSG00000142494.13	68.5438	-3.42071	0.50141	-6.82218	8.96677e-12	1.11883e-10	down
ENSG00000142534.7	12372	-2.27812	0.233636	-9.75071	1.83186e-22	1.48738e-20	down
ENSG00000142541.18	27317.5	-2.11017	0.214498	-9.83768	7.74739e-23	7.15625e-21	down
ENSG00000142549.10	2.98315	-4.03978	0.961883	-4.19987	2.67073e-05	0.000101773	down
ENSG00000142552.8	817.791	-2.98145	0.433509	-6.87747	6.09256e-12	7.84912e-11	down
ENSG00000142611.17	9.6068	-2.93164	0.713899	-4.10652	4.01658e-05	0.000146904	down
ENSG00000142619.4	24.3649	2.95661	0.391541	7.55123	4.31178e-14	8.11874e-13	up
ENSG00000142621.20	30.2692	-2.10079	0.561386	-3.74215	0.00018245	0.000576148	down
ENSG00000142623.11	59.5321	6.4938	0.790095	8.21902	2.05175e-16	5.77857e-15	up
ENSG00000142677.4	35.9953	2.22015	0.495356	4.48193	7.39701e-06	3.16593e-05	up
ENSG00000142694.7	685.784	-2.00954	0.226952	-8.85447	8.4084e-19	3.7623e-17	down
ENSG00000142700.12	1190.25	2.85523	0.413458	6.90573	4.99459e-12	6.50508e-11	up
ENSG00000142765.18	1111.54	2.35985	0.405552	5.81886	5.9251e-09	4.53649e-08	up
ENSG00000142871.18	6104.44	-4.97789	0.484697	-10.2701	9.61144e-25	1.18506e-22	down
ENSG00000142937.12	15957.1	-2.01808	0.206459	-9.77469	1.44597e-22	1.24063e-20	down
ENSG00000142949.17	1635.84	2.2734	0.246267	9.23144	2.67021e-20	1.49649e-18	up
ENSG00000142973.14	70.2132	-4.03055	0.610737	-6.59948	4.12589e-11	4.62773e-10	down
ENSG00000143126.8	786.423	2.97552	0.341295	8.71832	2.82351e-18	1.1352e-16	up
ENSG00000143127.13	280.63	-3.6752	0.477822	-7.69156	1.45351e-14	2.94685e-13	down
ENSG00000143196.5	83.378	-4.0761	0.696659	-5.85092	4.88855e-09	3.80767e-08	down
ENSG00000143217.9	593.983	3.18905	0.436699	7.30263	2.82199e-13	4.56925e-12	up
ENSG00000143297.19	5.18171	4.15463	1.39536	2.97746	0.00290651	0.00700135	up
ENSG00000143320.9	1168.35	-2.98865	0.393123	-7.60234	2.90834e-14	5.60292e-13	down
ENSG00000143333.7	784.475	-4.63859	0.362038	-12.8124	1.39676e-37	8.61075e-35	down
ENSG00000143365.19	66.8218	2.25604	0.353492	6.38214	1.74633e-10	1.74266e-09	up
ENSG00000143375.15	98.2986	4.11264	0.492746	8.34638	7.0389e-17	2.16167e-15	up
ENSG00000143387.14	2218.16	-2.57696	0.493494	-5.22187	1.77124e-07	1.04031e-06	down
ENSG00000143452.16	19.1	3.04235	0.858207	3.54501	0.000392605	0.0011495	up
ENSG00000143479.18	235.845	-3.67986	0.401236	-9.17133	4.67226e-20	2.5415e-18	down
ENSG00000143502.16	50.0017	2.80923	0.446294	6.29457	3.08257e-10	2.94882e-09	up
ENSG00000143507.18	236.138	-2.03492	0.352327	-5.77566	7.66522e-09	5.72912e-08	down
ENSG00000143515.19	316.362	-2.40318	0.398121	-6.03629	1.57693e-09	1.34055e-08	down
ENSG00000143536.7	3.63061	4.47856	1.10104	4.06757	4.75063e-05	0.000170934	up
ENSG00000143552.9	5.29691	-2.00028	0.694419	-2.88051	0.00397033	0.00923764	down
ENSG00000143753.13	847.737	-2.29314	0.238146	-9.62915	6.02242e-22	4.43554e-20	down
ENSG00000143768.13	37.8876	-4.90733	0.791396	-6.20086	5.61552e-10	5.17841e-09	down
ENSG00000143867.7	24.9516	-3.00187	0.624499	-4.80684	1.53333e-06	7.53312e-06	down
ENSG00000143878.10	4717.84	-2.72868	0.220099	-12.3975	2.69547e-35	1.31959e-32	down
ENSG00000143947.15	8865.22	-2.05839	0.218139	-9.4361	3.86897e-21	2.54541e-19	down
ENSG00000143995.20	446.8	2.4216	0.519317	4.66305	3.11557e-06	1.44413e-05	up
ENSG00000144031.12	12.6628	-2.28421	0.571197	-3.99898	6.36169e-05	0.000222365	down
ENSG00000144045.14	40.2081	2.47056	0.545388	4.52992	5.90062e-06	2.58395e-05	up
ENSG00000144191.12	17.3713	-3.11988	0.696753	-4.47774	7.54383e-06	3.21719e-05	down
ENSG00000144199.12	69.0498	-2.25424	0.301491	-7.47697	7.60568e-14	1.38206e-12	down
ENSG00000144218.21	43.4156	-2.02389	0.443123	-4.56733	4.93986e-06	2.20085e-05	down
ENSG00000144290.17	10.666	-5.94224	0.857007	-6.93372	4.09929e-12	5.45425e-11	down
ENSG00000144339.12	50.2945	-4.67	0.974265	-4.79336	1.64014e-06	8.01532e-06	down
ENSG00000144366.16	87.1082	-3.38982	0.477961	-7.09225	1.31951e-12	1.89666e-11	down
ENSG00000144369.13	84.9653	-3.41933	0.43016	-7.94898	1.88047e-15	4.36547e-14	down
ENSG00000144381.18	3269.56	-2.32648	0.376449	-6.18008	6.40691e-10	5.84026e-09	down
ENSG00000144452.15	58.8589	2.81615	0.47917	5.87714	4.17417e-09	3.30853e-08	up
ENSG00000144619.15	296.012	2.44007	0.563908	4.32706	1.51112e-05	6.05503e-05	up
ENSG00000144642.22	122.031	-2.26254	0.470261	-4.81124	1.49998e-06	7.38016e-06	down
ENSG00000144655.15	2949.53	-3.97425	0.489314	-8.1221	4.58185e-16	1.20672e-14	down
ENSG00000144713.13	11782.7	-2.1152	0.255401	-8.28187	1.21257e-16	3.55507e-15	down
ENSG00000144791.10	181.599	2.25736	0.202074	11.171	5.65659e-29	1.23887e-26	up
ENSG00000144802.11	1770.04	-3.01722	0.348125	-8.66707	4.43401e-18	1.70987e-16	down
ENSG00000144824.21	1141.41	-2.74333	0.444723	-6.16863	6.88833e-10	6.24149e-09	down
ENSG00000144834.14	6.78358	-5.56113	0.83997	-6.62063	3.57668e-11	4.03945e-10	down
ENSG00000144837.9	10.4922	-2.40193	0.628867	-3.81945	0.000133751	0.000434737	down
ENSG00000144868.14	19.4065	-2.31568	0.471828	-4.90789	9.20609e-07	4.69184e-06	down
ENSG00000144891.19	10.5191	-4.48196	0.920056	-4.8714	1.1081e-06	5.56894e-06	down
ENSG00000144908.14	38.7024	-2.99159	0.578017	-5.17561	2.27167e-07	1.30386e-06	down
ENSG00000145050.19	896.6	-2.11335	0.401435	-5.26449	1.40577e-07	8.41085e-07	down
ENSG00000145103.15	21.4573	5.59356	0.642044	8.71211	2.98258e-18	1.18768e-16	up
ENSG00000145214.14	329.836	2.24571	0.277294	8.09866	5.55688e-16	1.43402e-14	up
ENSG00000145242.14	6.03908	-2.15231	0.593426	-3.62692	0.00028682	0.000866133	down
ENSG00000145248.7	47.6756	-5.11513	0.591467	-8.64821	5.23144e-18	1.99719e-16	down
ENSG00000145283.8	10.0635	-2.23422	0.743512	-3.00496	0.00265614	0.00645516	down
ENSG00000145284.12	551.584	2.13425	0.347832	6.13587	8.4694e-10	7.53062e-09	up
ENSG00000145287.11	14.5759	3.27907	0.753233	4.35332	1.34089e-05	5.44235e-05	up
ENSG00000145335.17	97.6291	-2.40764	0.422539	-5.69802	1.21207e-08	8.79847e-08	down
ENSG00000145358.6	195.665	-4.61847	0.606749	-7.61183	2.70247e-14	5.25498e-13	down
ENSG00000145362.21	205.087	-3.96187	0.570302	-6.94696	3.73248e-12	5.00219e-11	down
ENSG00000145365.11	341.432	-3.36372	0.415165	-8.10213	5.40041e-16	1.40015e-14	down
ENSG00000145414.9	122.257	-2.49303	0.333794	-7.46878	8.09413e-14	1.46442e-12	down
ENSG00000145416.13	45.7471	2.15094	0.579703	3.71041	0.000206921	0.000644138	up
ENSG00000145425.10	25910.7	-2.39213	0.250265	-9.55842	1.19571e-21	8.27818e-20	down
ENSG00000145451.13	1.8438	-4.25387	1.43564	-2.96304	0.00304612	0.00730271	down
ENSG00000145545.12	276.752	2.61202	0.215611	12.1145	8.84846e-34	3.59226e-31	up
ENSG00000145569.6	253.802	-3.30121	0.493402	-6.69072	2.22072e-11	2.6059e-10	down
ENSG00000145592.14	9364.87	-2.03291	0.282001	-7.20888	5.64126e-13	8.67025e-12	down
ENSG00000145649.8	22.2377	2.88975	0.800891	3.60817	0.000308361	0.000925306	up
ENSG00000145708.11	6.52412	-3.38524	1.05476	-3.2095	0.00132966	0.00347497	down
ENSG00000145777.15	18.4532	-3.84689	0.614293	-6.26231	3.79319e-10	3.5671e-09	down
ENSG00000145819.18	203.172	-2.30018	0.430449	-5.34367	9.10832e-08	5.66124e-07	down
ENSG00000145861.9	63.9864	-3.62096	0.538759	-6.72094	1.8056e-11	2.15597e-10	down
ENSG00000145879.11	14.7254	3.58054	0.893684	4.0065	6.16254e-05	0.000216176	up
ENSG00000145934.16	278.361	2.67995	0.399568	6.70713	1.98488e-11	2.35819e-10	up
ENSG00000145936.9	82.6442	-2.84302	0.61732	-4.60542	4.11633e-06	1.86591e-05	down
ENSG00000146013.11	6.54752	-3.65902	1.00933	-3.62519	0.000288746	0.000871	down
ENSG00000146151.14	15.5728	-4.68652	0.621201	-7.54429	4.54757e-14	8.51454e-13	down
ENSG00000146221.10	6.61774	-2.54423	0.740048	-3.43793	0.000586177	0.00165596	down
ENSG00000146232.17	516.284	-3.16581	0.406289	-7.79202	6.59457e-15	1.40187e-13	down
ENSG00000146278.11	4311.09	-2.69841	0.309195	-8.72721	2.61023e-18	1.05454e-16	down
ENSG00000146374.14	66.9722	-2.79491	0.899586	-3.10689	0.00189067	0.00476316	down
ENSG00000146457.16	1952.27	-2.52756	0.351772	-7.18523	6.70939e-13	1.01803e-11	down
ENSG00000146592.17	137.014	-3.98801	0.571253	-6.98115	2.92773e-12	3.98138e-11	down
ENSG00000146618.3	3.06765	-5.00632	1.21113	-4.13358	3.57154e-05	0.000131961	down
ENSG00000146950.13	109.492	2.44171	0.361738	6.74995	1.47901e-11	1.78911e-10	up
ENSG00000146955.11	13.4288	5.53765	0.718184	7.71063	1.25198e-14	2.57275e-13	up
ENSG00000147003.7	9.87306	2.05233	0.479379	4.28122	1.85871e-05	7.30537e-05	up
ENSG00000147027.4	202.442	-2.71322	0.55978	-4.84694	1.25383e-06	6.24849e-06	down
ENSG00000147082.18	6.65326	3.73334	0.703547	5.30646	1.11776e-07	6.83511e-07	up
ENSG00000147119.4	230.735	-3.83738	0.442256	-8.67681	4.07017e-18	1.59033e-16	down
ENSG00000147138.3	3.70029	3.86634	1.23827	3.12236	0.00179406	0.00455355	up
ENSG00000147166.11	7.03229	-2.16955	0.696254	-3.11603	0.00183306	0.00464049	down
ENSG00000147257.15	34.7838	-2.68511	0.468178	-5.73522	9.73875e-09	7.15996e-08	down
ENSG00000147394.18	613.504	2.30174	0.239387	9.61516	6.90022e-22	5.05966e-20	up
ENSG00000147485.13	8.3458	2.40068	0.829642	2.89363	0.0038082	0.00891525	up
ENSG00000147606.9	9.02988	2.83834	0.756527	3.7518	0.00017557	0.000555689	up
ENSG00000147642.17	108.812	-3.132	0.360448	-8.68918	3.65076e-18	1.42981e-16	down
ENSG00000147655.12	78.4142	-7.57275	0.799895	-9.46718	2.87501e-21	1.92187e-19	down
ENSG00000147676.14	1792.07	3.65057	0.409907	8.90586	5.29731e-19	2.47679e-17	up
ENSG00000147689.16	2880.94	2.22666	0.348096	6.3967	1.58772e-10	1.59876e-09	up
ENSG00000147697.9	120.242	2.7665	0.386765	7.15292	8.49491e-13	1.26701e-11	up
ENSG00000147872.10	4225.77	-5.65282	0.722193	-7.82729	4.98505e-15	1.08183e-13	down
ENSG00000147883.12	348.691	2.59685	0.421052	6.16752	6.93713e-10	6.27887e-09	up
ENSG00000147889.18	117.229	3.2837	0.433235	7.57949	3.46907e-14	6.61428e-13	up
ENSG00000148219.18	24.1994	-2.82201	0.508531	-5.54934	2.86744e-08	1.96333e-07	down
ENSG00000148339.13	782.155	-2.74984	0.337329	-8.15179	3.5858e-16	9.72078e-15	down
ENSG00000148346.12	279.71	4.99939	0.945117	5.2897	1.22517e-07	7.40753e-07	up
ENSG00000148516.23	366.892	-2.21722	0.471814	-4.69935	2.60993e-06	1.22788e-05	down
ENSG00000148604.15	2.92816	-4.95195	1.1039	-4.48588	7.26123e-06	3.11503e-05	down
ENSG00000148671.14	10268.5	2.38806	0.450504	5.30085	1.15262e-07	7.02504e-07	up
ENSG00000148773.14	73.3321	2.47922	0.687708	3.60505	0.000312095	0.00093516	up
ENSG00000148803.12	117.319	-2.85594	0.44504	-6.41726	1.38748e-10	1.4115e-09	down
ENSG00000148848.15	43.4003	2.16307	0.657578	3.28944	0.00100386	0.00270114	up
ENSG00000148926.10	4688.67	-5.50557	0.350282	-15.7175	1.14708e-55	3.81861e-52	down
ENSG00000149043.16	2436.52	2.55937	0.423233	6.04719	1.47397e-09	1.2626e-08	up
ENSG00000149090.12	111.262	-2.57396	0.550475	-4.67589	2.92683e-06	1.36234e-05	down
ENSG00000149131.17	8793.95	-2.38845	0.571448	-4.17964	2.91968e-05	0.000110225	down
ENSG00000149150.9	47.5574	-2.32783	0.450451	-5.16778	2.3689e-07	1.35406e-06	down
ENSG00000149257.16	2335.75	-2.09526	0.395444	-5.29851	1.16754e-07	7.09779e-07	down
ENSG00000149260.18	582.242	3.17672	0.339072	9.36886	7.33227e-21	4.571e-19	up
ENSG00000149273.15	14871.8	-2.27497	0.202684	-11.2242	3.10199e-29	7.17119e-27	down
ENSG00000149346.15	82.4129	2.80172	0.318676	8.79175	1.47252e-18	6.22085e-17	up
ENSG00000149418.11	973.554	2.47427	0.337253	7.33652	2.1922e-13	3.64892e-12	up
ENSG00000149451.18	533.129	-2.05948	0.43905	-4.69076	2.72189e-06	1.27514e-05	down
ENSG00000149488.14	15.036	-3.18458	0.482466	-6.60063	4.09408e-11	4.59514e-10	down
ENSG00000149527.18	47.2987	2.29299	0.608793	3.76645	0.000165587	0.000526896	up
ENSG00000149557.14	204.557	-2.49529	0.358948	-6.95167	3.60979e-12	4.84557e-11	down
ENSG00000149564.12	129.782	-2.70024	0.869297	-3.10623	0.00189488	0.00477232	down
ENSG00000149575.9	11.8539	-3.01644	0.766961	-3.93297	8.39011e-05	0.000286527	down
ENSG00000149591.17	5633.9	-4.41848	0.545532	-8.09939	5.52351e-16	1.42762e-14	down
ENSG00000149599.16	44.0807	-2.23508	0.445477	-5.01728	5.24095e-07	2.8014e-06	down
ENSG00000149639.15	598.249	2.5727	0.317857	8.09388	5.77958e-16	1.48688e-14	up
ENSG00000149654.11	2.47667	-4.69271	1.019	-4.60522	4.12027e-06	1.86719e-05	down
ENSG00000149735.7	713.825	-9.18353	0.930973	-9.86444	5.93655e-23	5.55134e-21	down
ENSG00000149806.11	2308.85	-2.04902	0.258068	-7.93984	2.02442e-15	4.66065e-14	down
ENSG00000149809.17	176.219	3.17599	0.310341	10.2338	1.39849e-24	1.67466e-22	up
ENSG00000149968.12	6506.37	-4.76806	0.919565	-5.18512	2.15871e-07	1.24546e-06	down
ENSG00000150051.14	40.6702	-3.94082	0.724843	-5.4368	5.42469e-08	3.50656e-07	down
ENSG00000150347.17	925.031	-2.32084	0.288018	-8.05794	7.75879e-16	1.92754e-14	down
ENSG00000150457.9	356.579	-2.04919	0.252583	-8.11295	4.94039e-16	1.2921e-14	down
ENSG00000150510.17	12.2805	-2.30215	0.549966	-4.18599	2.83923e-05	0.000107554	down
ENSG00000150540.14	167.939	-2.16952	0.474494	-4.57229	4.8243e-06	2.15398e-05	down
ENSG00000150594.7	177.235	-2.88644	0.867027	-3.32912	0.000871207	0.00237336	down
ENSG00000150630.4	82.2625	-2.23309	0.547514	-4.07861	4.53064e-05	0.000163727	down
ENSG00000150636.17	67.514	-3.04801	0.453718	-6.71784	1.84442e-11	2.19917e-10	down
ENSG00000150637.9	10.9321	2.26875	0.666797	3.40246	0.000667819	0.00186727	up
ENSG00000150750.9	21.057	-5.35287	0.555664	-9.63329	5.78479e-22	4.27946e-20	down
ENSG00000150977.11	208.653	-2.12496	0.262153	-8.10579	5.24057e-16	1.36509e-14	down
ENSG00000150991.15	14080.6	-2.04455	0.236911	-8.63004	6.13312e-18	2.2787e-16	down
ENSG00000151014.6	56.0348	-2.84435	0.47097	-6.03934	1.54747e-09	1.31955e-08	down
ENSG00000151025.11	6.87082	-3.15906	0.704156	-4.4863	7.24698e-06	3.11212e-05	down
ENSG00000151079.7	9.16476	-6.60637	0.77669	-8.5058	1.80346e-17	6.1894e-16	down
ENSG00000151090.20	68.4902	-2.27386	0.358691	-6.33931	2.30789e-10	2.24517e-09	down
ENSG00000151224.13	153.358	2.80171	0.481018	5.82455	5.72652e-09	4.40674e-08	up
ENSG00000151360.10	3.28672	-5.41418	1.06491	-5.08415	3.69267e-07	2.03659e-06	down
ENSG00000151468.11	244.542	-3.05413	0.622534	-4.90597	9.2967e-07	4.73367e-06	down
ENSG00000151474.23	634.065	2.4732	0.332086	7.44749	9.51363e-14	1.70273e-12	up
ENSG00000151572.18	16.146	3.84	0.993017	3.867	0.000110181	0.000365988	up
ENSG00000151632.17	5664.48	-5.69704	0.490247	-11.6207	3.23306e-31	9.96562e-29	down
ENSG00000151640.13	28.8125	-2.35866	0.663763	-3.55347	0.000380179	0.00111705	down
ENSG00000151715.8	65.1881	4.18734	0.609778	6.86699	6.55685e-12	8.38239e-11	up
ENSG00000151748.15	497.681	-2.2066	0.210285	-10.4934	9.26281e-26	1.36442e-23	down
ENSG00000151778.11	23.777	-3.45977	0.474827	-7.28638	3.1839e-13	5.12038e-12	down
ENSG00000151789.12	50.5834	-2.83928	0.490463	-5.78898	7.08141e-09	5.33832e-08	down
ENSG00000152049.6	1448.63	-5.14377	0.616198	-8.34758	6.96746e-17	2.14369e-15	down
ENSG00000152056.17	94.4756	2.34583	0.322709	7.26918	3.61681e-13	5.76646e-12	up
ENSG00000152076.19	29.6683	-2.85841	0.443544	-6.44448	1.15996e-10	1.19183e-09	down
ENSG00000152092.16	16.7058	-3.83169	0.727172	-5.2693	1.36948e-07	8.21148e-07	down
ENSG00000152137.8	498.429	-4.16029	0.665283	-6.25342	4.01556e-10	3.7677e-09	down
ENSG00000152503.10	1634.99	3.18744	0.321534	9.91322	3.64691e-23	3.61326e-21	up
ENSG00000152580.9	27.0539	-2.64065	0.787372	-3.35375	0.000797249	0.00219487	down
ENSG00000152583.13	1029.93	-2.71309	0.544971	-4.97842	6.4106e-07	3.36607e-06	down
ENSG00000152766.6	36.7748	2.66187	0.646221	4.11913	3.80308e-05	0.00013974	up
ENSG00000152782.17	51.8684	2.62237	0.350244	7.48726	7.03288e-14	1.28358e-12	up
ENSG00000152784.16	23.172	-2.4516	0.549413	-4.46221	8.11192e-06	3.43657e-05	down
ENSG00000152910.19	7.56831	-2.66943	0.715085	-3.73302	0.000189196	0.000595079	down
ENSG00000152926.15	108.047	2.8929	0.383892	7.53571	4.85684e-14	9.04275e-13	up
ENSG00000152939.17	5.49796	2.47518	0.71032	3.48459	0.000492883	0.00141424	up
ENSG00000152953.13	51.226	-2.47653	0.400865	-6.17798	6.49265e-10	5.91517e-09	down
ENSG00000153071.15	762.405	-2.14605	0.493161	-4.35162	1.35134e-05	5.47944e-05	down
ENSG00000153093.20	27.1973	2.25012	0.461281	4.87798	1.07178e-06	5.40761e-06	up
ENSG00000153237.18	7.67878	-2.67509	0.509859	-5.24673	1.54821e-07	9.1904e-07	down
ENSG00000153253.19	35.3458	2.48146	0.805828	3.07939	0.00207423	0.00516928	up
ENSG00000153292.16	288.739	3.98371	0.53989	7.37875	1.59784e-13	2.73622e-12	up
ENSG00000153294.12	424.313	3.84883	0.510654	7.53707	4.80658e-14	8.95919e-13	up
ENSG00000153487.13	509.23	-2.50423	0.258337	-9.69367	3.20795e-22	2.44937e-20	down
ENSG00000153707.18	247.221	3.20588	0.417117	7.6858	1.5205e-14	3.0603e-13	up
ENSG00000153714.6	78.4259	-2.21009	0.551036	-4.0108	6.05145e-05	0.000212638	down
ENSG00000153802.12	1011.67	2.43681	0.306512	7.95012	1.86326e-15	4.33157e-14	up
ENSG00000153902.14	98.3319	-3.19464	0.544568	-5.86637	4.4543e-09	3.50884e-08	down
ENSG00000153976.3	73.935	-2.69562	0.520114	-5.18275	2.18641e-07	1.2597e-06	down
ENSG00000153993.14	23.1095	-2.55657	0.568439	-4.49752	6.87495e-06	2.96307e-05	down
ENSG00000154102.11	85.3892	2.29434	0.408477	5.61682	1.94502e-08	1.36143e-07	up
ENSG00000154134.15	84.5562	-2.10234	0.438625	-4.79304	1.64275e-06	8.0236e-06	down
ENSG00000154175.18	1386.83	-2.08634	0.339418	-6.14683	7.90484e-10	7.05123e-09	down
ENSG00000154188.10	215.03	-3.31142	0.564231	-5.8689	4.38685e-09	3.4641e-08	down
ENSG00000154217.15	651.688	-3.22164	0.279153	-11.5408	8.21796e-31	2.35841e-28	down
ENSG00000154227.14	160.365	3.0973	0.295952	10.4656	1.24334e-25	1.75385e-23	up
ENSG00000154240.17	63.8642	-2.67259	0.48728	-5.48471	4.14153e-08	2.73772e-07	down
ENSG00000154262.13	266.222	-2.29875	0.468135	-4.91044	9.08737e-07	4.63843e-06	down
ENSG00000154269.15	7.01762	-2.47675	0.64448	-3.84303	0.000121526	0.000399212	down
ENSG00000154274.15	197.508	3.64004	0.546646	6.65886	2.75962e-11	3.18322e-10	up
ENSG00000154330.13	61.9228	-2.46465	0.530943	-4.64202	3.45017e-06	1.58817e-05	down
ENSG00000154451.14	229.102	4.03294	0.917359	4.39625	1.1014e-05	4.55005e-05	up
ENSG00000154479.13	10.0465	-3.98322	0.789506	-5.0452	4.53037e-07	2.45549e-06	down
ENSG00000154545.17	2.13735	-4.16912	1.22241	-3.41056	0.000648288	0.00181662	down
ENSG00000154548.9	9.88768	-2.22493	0.565327	-3.93565	8.29717e-05	0.000283703	down
ENSG00000154553.16	108.691	-3.61791	0.980049	-3.69157	0.000222877	0.000689041	down
ENSG00000154589.7	91.1506	-2.04972	0.580662	-3.52998	0.000415594	0.00121127	down
ENSG00000154640.15	606.154	-2.34566	0.334307	-7.01649	2.27517e-12	3.16375e-11	down
ENSG00000154678.18	72.6826	-2.68564	0.365962	-7.33858	2.15875e-13	3.60093e-12	down
ENSG00000154721.15	120.391	-2.63334	0.4943	-5.32741	9.96223e-08	6.15292e-07	down
ENSG00000154734.16	1139.43	-4.44087	0.60253	-7.37037	1.70152e-13	2.9048e-12	down
ENSG00000154736.6	83.4188	-2.68028	0.762614	-3.51459	0.00044043	0.00127739	down
ENSG00000154760.14	30.9142	2.99546	0.443628	6.75217	1.45645e-11	1.7631e-10	up
ENSG00000154764.6	159.552	4.05476	0.402452	10.0751	7.11626e-24	7.69157e-22	up
ENSG00000154822.18	74.1005	-2.32349	0.552552	-4.20503	2.61053e-05	9.9684e-05	down
ENSG00000154914.17	62.9291	3.14312	0.315121	9.97432	1.97443e-23	2.00392e-21	up
ENSG00000154928.19	9.98552	-2.73048	0.559507	-4.88014	1.06008e-06	5.35512e-06	down
ENSG00000154930.15	293.094	2.39812	0.321977	7.44813	9.46758e-14	1.69957e-12	up
ENSG00000155011.9	593.257	-2.1817	0.503304	-4.33476	1.45923e-05	5.87128e-05	down
ENSG00000155034.19	91.7682	2.15743	0.279377	7.72227	1.14274e-14	2.35407e-13	up
ENSG00000155066.16	1072.93	3.79904	0.435826	8.71687	2.85996e-18	1.14708e-16	up
ENSG00000155090.15	2167.62	-2.25227	0.241477	-9.32705	1.08854e-20	6.58866e-19	down
ENSG00000155099.8	169.276	-2.29604	0.277867	-8.26309	1.41953e-16	4.08083e-15	down
ENSG00000155265.11	1999.04	3.04241	0.484275	6.2824	3.33375e-10	3.16545e-09	up
ENSG00000155622.7	36.3862	-4.92616	0.735709	-6.6958	2.14495e-11	2.53031e-10	down
ENSG00000155760.3	298.328	-3.57751	0.353089	-10.132	3.98246e-24	4.41921e-22	down
ENSG00000155816.21	5.6324	-4.69782	1.09842	-4.27691	1.89509e-05	7.43257e-05	down
ENSG00000155846.17	46.3954	2.0669	0.410548	5.0345	4.79107e-07	2.57998e-06	up
ENSG00000155850.8	1395.62	4.35406	0.328816	13.2416	5.04355e-40	4.1975e-37	up
ENSG00000155918.8	62.3765	4.08106	0.507361	8.0437	8.71651e-16	2.13362e-14	up
ENSG00000155961.5	9.5906	-2.99313	0.616705	-4.85341	1.21354e-06	6.05678e-06	down
ENSG00000155962.13	148.883	-2.4774	0.483364	-5.12533	2.97013e-07	1.66682e-06	down
ENSG00000155966.14	8.12827	-3.6177	0.789877	-4.58008	4.648e-06	2.08477e-05	down
ENSG00000155970.12	28.4223	-2.78669	0.525753	-5.30038	1.15559e-07	7.04057e-07	down
ENSG00000156049.7	36.0872	-2.59223	0.568101	-4.56297	5.04359e-06	2.24047e-05	down
ENSG00000156076.10	44.906	-5.75729	0.831876	-6.92085	4.48947e-12	5.92133e-11	down
ENSG00000156140.10	27.7213	-3.92254	0.687179	-5.70818	1.14191e-08	8.32549e-08	down
ENSG00000156218.13	84.3111	-2.13022	0.464709	-4.58398	4.56204e-06	2.05064e-05	down
ENSG00000156219.17	6.40959	-2.8426	0.652116	-4.35903	1.30638e-05	5.31787e-05	down
ENSG00000156234.8	13.6003	4.98547	1.05233	4.73756	2.16306e-06	1.03639e-05	up
ENSG00000156298.13	72.8363	-2.71944	0.600209	-4.53083	5.87534e-06	2.57355e-05	down
ENSG00000156427.8	25.2802	-2.57795	0.451905	-5.70463	1.16594e-08	8.48583e-08	down
ENSG00000156466.10	2.58695	-4.1314	1.11162	-3.71655	0.000201965	0.000630479	down
ENSG00000156508.19	106569	-2.01809	0.189685	-10.6392	1.95815e-26	3.1644e-24	down
ENSG00000156687.11	9.78538	-6.41027	0.832078	-7.70393	1.31943e-14	2.69472e-13	down
ENSG00000156711.17	591.145	2.1485	0.261684	8.21028	2.20674e-16	6.1837e-15	up
ENSG00000156875.14	5.96387	-2.81237	0.635926	-4.42249	9.75708e-06	4.07954e-05	down
ENSG00000156876.10	17.5162	2.08359	0.41069	5.07338	3.90807e-07	2.14403e-06	up
ENSG00000156970.13	16.8135	2.11526	0.729529	2.89948	0.0037378	0.00877585	up
ENSG00000157045.9	12.4695	-3.37921	0.602943	-5.60453	2.08823e-08	1.45677e-07	down
ENSG00000157150.5	20.0111	-4.06556	0.660319	-6.15697	7.41505e-10	6.65356e-09	down
ENSG00000157152.17	13.4113	-2.93658	0.640956	-4.58156	4.6151e-06	2.07225e-05	down
ENSG00000157368.11	59.41	-2.61793	0.447313	-5.85256	4.84072e-09	3.7787e-08	down
ENSG00000157388.20	360.104	4.61423	0.501442	9.20192	3.51618e-20	1.93797e-18	up
ENSG00000157399.17	88.0483	-3.47108	0.411999	-8.42498	3.6082e-17	1.17993e-15	down
ENSG00000157404.16	647.454	3.03257	0.309075	9.81177	1.00198e-22	8.91872e-21	up
ENSG00000157502.13	16.6516	-2.82724	0.5232	-5.40375	6.52623e-08	4.15885e-07	down
ENSG00000157510.14	68.7358	-2.18115	0.459864	-4.74302	2.10551e-06	1.01114e-05	down
ENSG00000157514.17	3867.28	-2.30315	0.392959	-5.86104	4.59984e-09	3.61152e-08	down
ENSG00000157554.19	337.013	-2.36868	0.315125	-7.51664	5.62004e-14	1.03963e-12	down
ENSG00000157617.17	277.332	2.16682	0.322452	6.71984	1.81928e-11	2.17074e-10	up
ENSG00000157654.19	784.346	-2.61895	0.573646	-4.56544	4.98444e-06	2.21716e-05	down
ENSG00000157765.13	18.4294	4.17393	1.43439	2.90989	0.00361556	0.00851819	up
ENSG00000157927.17	33.4005	-2.95014	0.331932	-8.88778	6.23431e-19	2.87452e-17	down
ENSG00000158050.5	1087.05	-7.01496	0.494641	-14.1819	1.18573e-45	1.97364e-42	down
ENSG00000158055.16	164.789	2.35698	0.481805	4.89198	9.98288e-07	5.05522e-06	up
ENSG00000158104.11	365.22	-8.29334	0.653458	-12.6915	6.59311e-37	3.65808e-34	down
ENSG00000158122.12	196.753	-2.47002	0.314909	-7.84361	4.37776e-15	9.63859e-14	down
ENSG00000158125.10	741.787	3.92653	0.463775	8.46646	2.52968e-17	8.54087e-16	up
ENSG00000158164.7	4.34886	-3.42005	0.968315	-3.53196	0.000412491	0.00120265	down
ENSG00000158246.8	398.556	-2.73743	0.451292	-6.06577	1.31326e-09	1.13278e-08	down
ENSG00000158292.7	399.52	2.14663	0.281796	7.61766	2.5831e-14	5.03462e-13	up
ENSG00000158373.8	63.348	-2.20601	0.442684	-4.98325	6.25238e-07	3.2913e-06	down
ENSG00000158445.10	17.9337	-3.3362	0.710741	-4.69398	2.67947e-06	1.2581e-05	down
ENSG00000158473.8	24.1241	-2.829	0.644376	-4.3903	1.13197e-05	4.66493e-05	down
ENSG00000158477.7	4.22063	5.32286	1.25045	4.25677	2.07404e-05	8.06597e-05	up
ENSG00000158517.15	51.4108	2.04584	0.700614	2.92007	0.0034995	0.00827285	up
ENSG00000158560.14	74.5116	-4.02101	0.527851	-7.61771	2.58214e-14	5.03462e-13	down
ENSG00000158571.11	5.47656	2.09232	0.67371	3.10567	0.00189848	0.00477994	up
ENSG00000158714.11	93.6004	2.22468	0.610089	3.64648	0.000265858	0.000809441	up
ENSG00000158786.5	6.68773	5.98293	0.971272	6.15989	7.2795e-10	6.54605e-09	up
ENSG00000158859.10	562.956	-5.47607	0.620683	-8.82265	1.11781e-18	4.83272e-17	down
ENSG00000158887.19	30.9489	-3.84345	0.504152	-7.62358	2.46732e-14	4.82591e-13	down
ENSG00000159164.10	68.7878	-2.53071	0.429094	-5.89781	3.68359e-09	2.95202e-08	down
ENSG00000159166.15	613.376	3.0898	0.431163	7.16621	7.71007e-13	1.16245e-11	up
ENSG00000159167.12	607.126	-4.48837	1.09898	-4.08414	4.42407e-05	0.000160293	down
ENSG00000159173.19	7.46313	2.16123	0.615116	3.51353	0.000442198	0.0012814	up
ENSG00000159208.16	138.433	-2.93942	0.469252	-6.26405	3.75116e-10	3.53556e-09	down
ENSG00000159251.8	10.7354	-2.88199	1.00532	-2.86675	0.0041471	0.00959869	down
ENSG00000159263.16	14.7958	2.46776	0.573272	4.30469	1.67217e-05	6.63646e-05	up
ENSG00000159307.19	100.447	-4.52343	0.536793	-8.42677	3.55349e-17	1.16662e-15	down
ENSG00000159337.7	3.27518	3.02783	1.01268	2.9899	0.00279065	0.00674758	up
ENSG00000159387.8	42.1171	-2.12209	0.65138	-3.25785	0.00112261	0.00298401	down
ENSG00000159403.18	7012.69	-2.49455	0.61292	-4.06995	4.70235e-05	0.000169344	down
ENSG00000159527.4	77.307	3.81656	0.50652	7.53487	4.88833e-14	9.0912e-13	up
ENSG00000159884.12	244.678	-2.28163	0.237815	-9.59416	8.46009e-22	6.06975e-20	down
ENSG00000159899.15	122.315	-2.4442	0.554846	-4.40519	1.05692e-05	4.38715e-05	down
ENSG00000160097.20	20.0641	-2.65163	0.532918	-4.97569	6.50171e-07	3.41176e-06	down
ENSG00000160111.15	3788.64	2.33236	0.408428	5.71059	1.12588e-08	8.21941e-08	up
ENSG00000160180.17	164.906	-6.9087	0.538742	-12.8238	1.20675e-37	7.72554e-35	down
ENSG00000160183.17	9.10656	2.0901	0.636752	3.28243	0.00102915	0.00276294	up
ENSG00000160190.14	188.928	2.50138	0.292521	8.55112	1.21901e-17	4.28974e-16	up
ENSG00000160200.18	17.2048	-3.22777	0.55105	-5.85749	4.69923e-09	3.67741e-08	down
ENSG00000160229.13	5.11438	3.06612	0.648509	4.72795	2.26799e-06	1.08075e-05	up
ENSG00000160307.10	282.568	-3.62505	0.645483	-5.61603	1.95393e-08	1.36709e-07	down
ENSG00000160396.9	4.56291	-2.74413	0.821026	-3.34232	0.000830809	0.00227747	down
ENSG00000160469.17	60.1382	-3.73865	0.566055	-6.60474	3.98209e-11	4.48154e-10	down
ENSG00000160471.13	17.7059	-3.15715	0.579032	-5.45246	4.96766e-08	3.23248e-07	down
ENSG00000160472.5	10.4822	-2.46918	0.641164	-3.85108	0.000117596	0.00038783	down
ENSG00000160539.6	32.7865	-2.24448	0.611015	-3.67337	0.000239374	0.000735261	down
ENSG00000160570.14	649.877	-2.22475	0.336437	-6.61268	3.77433e-11	4.25635e-10	down
ENSG00000160588.10	317.842	2.06545	0.389548	5.30217	1.14435e-07	6.98742e-07	up
ENSG00000160613.14	3597.78	-3.14075	0.36485	-8.60834	7.41251e-18	2.69391e-16	down
ENSG00000160791.13	27.0853	2.11823	0.729098	2.90527	0.00366934	0.00863023	up
ENSG00000160796.18	1295.25	3.30399	0.295363	11.1862	4.76466e-29	1.05744e-26	up
ENSG00000160801.14	144.762	-3.32407	0.558742	-5.9492	2.69452e-09	2.21592e-08	down
ENSG00000160808.11	81.4325	-4.8948	0.449798	-10.8822	1.40103e-27	2.74355e-25	down
ENSG00000160862.13	15.8011	-3.38923	0.646192	-5.24492	1.56346e-07	9.26776e-07	down
ENSG00000160867.15	20.6963	-2.27996	0.513626	-4.43896	9.03966e-06	3.80251e-05	down
ENSG00000160868.15	1.723	4.0278	1.33727	3.01197	0.00259559	0.00632186	up
ENSG00000160886.13	42.5992	-2.26241	0.537203	-4.21145	2.53735e-05	9.70677e-05	down
ENSG00000160888.7	11031.8	-2.74621	0.430581	-6.37793	1.79501e-10	1.78696e-09	down
ENSG00000160932.11	37.4872	-2.30628	0.499712	-4.61522	3.92673e-06	1.78923e-05	down
ENSG00000160963.14	17.0535	4.23095	1.40362	3.01431	0.00257562	0.00627966	up
ENSG00000160973.8	114.989	2.05855	0.384285	5.35683	8.46954e-08	5.29585e-07	up
ENSG00000161011.20	7970.47	-2.13056	0.342444	-6.22164	4.9197e-10	4.57221e-09	down
ENSG00000161055.4	4.06367	-2.94191	0.92	-3.19773	0.00138512	0.00360127	down
ENSG00000161082.13	3.89346	-3.25685	0.981151	-3.31942	0.000902049	0.00245255	down
ENSG00000161243.9	217.52	2.1553	0.303532	7.10075	1.24083e-12	1.79596e-11	up
ENSG00000161281.11	483.438	-2.59623	0.388742	-6.67854	2.41329e-11	2.81297e-10	down
ENSG00000161405.17	12.6826	3.95825	0.854979	4.62965	3.66289e-06	1.67661e-05	up
ENSG00000161509.14	4.91072	-2.48834	0.690691	-3.60268	0.000314947	0.000942012	down
ENSG00000161544.10	240.267	-3.12992	0.298433	-10.4878	9.82543e-26	1.4346e-23	down
ENSG00000161682.15	149.313	2.50438	0.38979	6.42494	1.31919e-10	1.34711e-09	up
ENSG00000161835.11	281.733	-3.74593	0.38817	-9.65025	4.90362e-22	3.66012e-20	down
ENSG00000161896.12	28.0063	-3.3997	0.543945	-6.25007	4.10268e-10	3.84727e-09	down
ENSG00000161905.13	2.94787	3.84845	1.17125	3.28576	0.00101709	0.00273319	up
ENSG00000161940.11	76.4759	-3.64774	0.681012	-5.35635	8.49188e-08	5.30782e-07	down
ENSG00000162009.8	19.5686	4.34604	0.715568	6.07355	1.25116e-09	1.0858e-08	up
ENSG00000162069.16	388.499	4.5115	0.496907	9.07916	1.09416e-19	5.69137e-18	up
ENSG00000162086.16	110.736	2.10353	0.296789	7.08765	1.36407e-12	1.95228e-11	up
ENSG00000162174.12	21.7672	-2.35123	0.524297	-4.48454	7.3071e-06	3.13148e-05	down
ENSG00000162366.8	86.0753	3.12074	0.784222	3.97941	6.90854e-05	0.000239768	up
ENSG00000162367.11	15.8769	-3.19672	0.6876	-4.6491	3.33379e-06	1.53885e-05	down
ENSG00000162398.12	3.21822	2.54685	0.882044	2.88745	0.00388383	0.00907444	up
ENSG00000162407.9	1603.23	-2.64729	0.370382	-7.14745	8.84016e-13	1.31496e-11	down
ENSG00000162444.12	47.5095	-3.92665	0.511748	-7.67302	1.67998e-14	3.37313e-13	down
ENSG00000162494.6	18.6533	-3.0577	0.796139	-3.84066	0.000122702	0.000402678	down
ENSG00000162551.14	33.0676	-2.03364	0.612781	-3.3187	0.000904366	0.00245726	down
ENSG00000162576.17	2092.66	-2.73119	0.360029	-7.58602	3.29877e-14	6.29678e-13	down
ENSG00000162595.7	302.89	-2.70931	0.604842	-4.47936	7.48669e-06	3.19774e-05	down
ENSG00000162598.13	6.73676	-3.50193	0.747864	-4.68257	2.83297e-06	1.32204e-05	down
ENSG00000162616.9	651.467	-2.43804	0.349993	-6.96597	3.26151e-12	4.41006e-11	down
ENSG00000162654.9	208.156	2.57869	0.843522	3.05705	0.00223527	0.00552922	up
ENSG00000162687.19	80.1061	-3.19033	0.674006	-4.73338	2.20807e-06	1.05583e-05	down
ENSG00000162688.17	1166.85	3.83436	0.362155	10.5876	3.40098e-26	5.3405e-24	up
ENSG00000162733.19	628.227	-2.44771	0.483706	-5.06032	4.18548e-07	2.28193e-06	down
ENSG00000162739.14	5.04904	2.69077	0.893798	3.01048	0.00260831	0.00634913	up
ENSG00000162755.14	42.2103	-2.04498	0.452862	-4.51569	6.31114e-06	2.74853e-05	down
ENSG00000162771.8	25.1738	-4.58582	0.898512	-5.10379	3.32909e-07	1.84894e-06	down
ENSG00000162772.17	2206.52	-2.36279	0.765858	-3.08516	0.00203446	0.00508233	down
ENSG00000162777.17	200.734	2.224	0.232658	9.55907	1.18824e-21	8.27543e-20	up
ENSG00000162783.11	2511.02	-2.03763	0.281167	-7.24704	4.25973e-13	6.67639e-12	down
ENSG00000162817.7	56.8997	-2.31848	0.608617	-3.80942	0.000139294	0.000451607	down
ENSG00000162873.15	5.49121	-2.48551	0.860436	-2.88866	0.0038689	0.00904463	down
ENSG00000162878.13	78.8159	-4.20201	0.650937	-6.45531	1.07994e-10	1.11928e-09	down
ENSG00000162882.15	288.843	-3.80633	0.533512	-7.13447	9.71629e-13	1.43451e-11	down
ENSG00000162891.11	2.20453	-3.86805	1.27637	-3.03051	0.00244141	0.0059831	down
ENSG00000162892.16	5.43571	-3.54541	1.12227	-3.15913	0.00158242	0.0040641	down
ENSG00000162944.11	111.478	-2.59485	0.409597	-6.33512	2.3715e-10	2.29765e-09	down
ENSG00000162981.14	892.346	2.55466	0.323353	7.90051	2.77758e-15	6.28164e-14	up
ENSG00000162989.5	2.27429	-4.57786	1.16213	-3.93918	8.17595e-05	0.000279788	down
ENSG00000162998.5	453.685	-3.25009	0.792871	-4.09915	4.14676e-05	0.000151218	down
ENSG00000163017.14	38.0089	-2.4873	0.363538	-6.84193	7.81353e-12	9.8677e-11	down
ENSG00000163032.12	460.135	2.26118	0.365686	6.18339	6.27407e-10	5.73172e-09	up
ENSG00000163040.15	50.2959	-3.05908	0.367658	-8.32045	8.76321e-17	2.66661e-15	down
ENSG00000163075.13	5.19185	-3.03045	0.891084	-3.40086	0.000671753	0.00187606	down
ENSG00000163082.10	82.4419	2.52019	0.353606	7.1271	1.02507e-12	1.50594e-11	up
ENSG00000163083.6	74.2962	-3.35325	0.541728	-6.18992	6.01932e-10	5.5202e-09	down
ENSG00000163132.8	244.676	-6.84599	0.606068	-11.2957	1.37742e-29	3.42196e-27	down
ENSG00000163141.20	443.594	2.91938	0.407453	7.16495	7.78154e-13	1.17216e-11	up
ENSG00000163145.13	238.346	-3.78778	0.581006	-6.51934	7.06166e-11	7.57354e-10	down
ENSG00000163157.15	5.76621	2.69942	0.782824	3.44831	0.000564115	0.00159961	up
ENSG00000163207.7	30.7469	4.06686	1.13399	3.58634	0.00033535	0.000996769	up
ENSG00000163209.15	27.056	5.46588	1.49518	3.65567	0.000256515	0.00078415	up
ENSG00000163218.15	19.8105	3.73361	0.571716	6.53053	6.55369e-11	7.06059e-10	up
ENSG00000163235.16	153.899	2.36981	0.353083	6.71177	1.92279e-11	2.28933e-10	up
ENSG00000163239.12	13.5164	-3.06607	0.708213	-4.3293	1.49583e-05	6.00255e-05	down
ENSG00000163273.4	59.3588	-8.14799	0.829044	-9.82818	8.51473e-23	7.70259e-21	down
ENSG00000163331.12	1202.44	2.24181	0.484413	4.62789	3.69409e-06	1.6897e-05	up
ENSG00000163362.11	350.376	2.40571	0.33855	7.10593	1.19511e-12	1.73432e-11	up
ENSG00000163406.11	29.0642	2.74081	0.410753	6.67264	2.5124e-11	2.92236e-10	up
ENSG00000163421.9	3.96919	-5.37845	1.05911	-5.0783	3.80836e-07	2.0954e-06	down
ENSG00000163431.13	220.522	-3.5651	0.4021	-8.86619	7.56898e-19	3.43285e-17	down
ENSG00000163464.8	9.87202	3.47365	1.07153	3.24177	0.00118791	0.00314152	up
ENSG00000163491.16	16.2088	-3.33618	0.826811	-4.035	5.46032e-05	0.000193642	down
ENSG00000163492.15	9.3661	-4.00904	0.655508	-6.11592	9.6001e-10	8.48161e-09	down
ENSG00000163536.13	197.959	-2.58332	0.352176	-7.3353	2.21222e-13	3.67857e-12	down
ENSG00000163545.11	643.202	2.59838	0.467973	5.55242	2.81735e-08	1.93222e-07	up
ENSG00000163568.15	23.8128	4.63289	0.933643	4.96216	6.97133e-07	3.63413e-06	up
ENSG00000163577.8	77.9579	-2.16578	0.378286	-5.72525	1.03284e-08	7.5801e-08	down
ENSG00000163584.18	618.76	-2.53553	0.309847	-8.18317	2.76477e-16	7.66993e-15	down
ENSG00000163624.6	251.465	3.10449	0.304086	10.2092	1.80253e-24	2.12788e-22	up
ENSG00000163630.11	75.3576	3.00026	0.754805	3.97488	7.04154e-05	0.000244027	up
ENSG00000163645.15	11.9604	-2.76202	0.540393	-5.11114	3.2022e-07	1.78502e-06	down
ENSG00000163659.13	1334.39	-2.65481	0.311162	-8.5319	1.43963e-17	5.05542e-16	down
ENSG00000163660.12	3578.35	-2.11686	0.357745	-5.91723	3.27406e-09	2.65346e-08	down
ENSG00000163661.4	1019.05	-4.74143	0.923995	-5.13144	2.87532e-07	1.61907e-06	down
ENSG00000163682.17	14893	-2.56329	0.309418	-8.28422	1.18889e-16	3.50249e-15	down
ENSG00000163705.13	12.4258	2.27831	0.340458	6.6919	2.20289e-11	2.58766e-10	up
ENSG00000163710.9	229.673	-2.84466	0.453922	-6.26685	3.68431e-10	3.47649e-09	down
ENSG00000163734.4	1322.37	-5.87452	1.05897	-5.5474	2.89948e-08	1.98132e-07	down
ENSG00000163739.5	6909.08	-5.31953	1.00191	-5.30937	1.10006e-07	6.73674e-07	down
ENSG00000163751.4	102.056	-3.4581	0.947672	-3.64905	0.000263215	0.000802236	down
ENSG00000163815.6	34.2167	-3.54606	0.475201	-7.46223	8.50699e-14	1.53246e-12	down
ENSG00000163827.14	6.44639	-3.868	0.870439	-4.44374	8.84081e-06	3.72451e-05	down
ENSG00000163874.11	1114	-2.84349	0.370036	-7.68434	1.53782e-14	3.09143e-13	down
ENSG00000163879.11	88.334	-2.41382	0.235596	-10.2456	1.23855e-24	1.50479e-22	down
ENSG00000163884.4	128.109	-4.51846	0.619761	-7.29064	3.08483e-13	4.98031e-12	down
ENSG00000163898.10	124.373	4.85977	0.621745	7.81634	5.43798e-15	1.17552e-13	up
ENSG00000163947.12	919.638	2.16565	0.308005	7.03122	2.04736e-12	2.86131e-11	up
ENSG00000164035.10	252.116	-3.97887	0.597717	-6.65678	2.79884e-11	3.22177e-10	down
ENSG00000164038.16	129.169	-3.31963	0.497632	-6.67086	2.54304e-11	2.95593e-10	down
ENSG00000164047.6	9.57441	-2.52	0.572966	-4.39817	1.09166e-05	4.51334e-05	down
ENSG00000164049.14	2.97448	2.96005	0.941345	3.14449	0.00166376	0.00426051	up
ENSG00000164078.13	319.991	2.66602	0.283223	9.41316	4.81447e-21	3.08218e-19	up
ENSG00000164082.15	6.20208	-2.10741	0.721895	-2.91928	0.00350838	0.0082898	down
ENSG00000164093.17	647.142	-2.53099	0.509361	-4.96895	6.73171e-07	3.52135e-06	down
ENSG00000164106.8	70.2693	-4.95823	0.726134	-6.82826	8.59522e-12	1.07975e-10	down
ENSG00000164107.9	1.21909	-3.97179	1.38624	-2.86516	0.004168	0.00964364	down
ENSG00000164111.15	3707.12	-2.47798	0.357951	-6.92266	4.43238e-12	5.85997e-11	down
ENSG00000164124.11	99.1776	2.37901	0.292413	8.13579	4.0925e-16	1.09674e-14	up
ENSG00000164128.7	9.96364	-7.01841	0.87049	-8.0626	7.46883e-16	1.86385e-14	down
ENSG00000164161.10	32.6381	-2.26338	0.609038	-3.71631	0.00020215	0.000630937	down
ENSG00000164175.15	6.57064	-3.90795	0.870534	-4.48914	7.15115e-06	3.07177e-05	down
ENSG00000164220.7	127.855	-2.06399	0.663467	-3.11092	0.00186503	0.00470712	down
ENSG00000164265.9	25.4459	-6.9051	0.881182	-7.83617	4.64488e-15	1.01729e-13	down
ENSG00000164283.13	230.71	-5.38907	1.70597	-3.15895	0.00158336	0.00406589	down
ENSG00000164300.17	432.992	2.01992	0.28032	7.20574	5.77299e-13	8.84819e-12	up
ENSG00000164303.11	17.541	-2.88539	0.669559	-4.3094	1.63701e-05	6.51089e-05	down
ENSG00000164330.17	47.7025	-3.4404	0.692451	-4.96845	6.74917e-07	3.52826e-06	down
ENSG00000164379.7	510.364	-2.08728	0.443702	-4.70423	2.5482e-06	1.20189e-05	down
ENSG00000164393.9	25.1973	5.0988	0.732789	6.95808	3.44952e-12	4.6454e-11	up
ENSG00000164440.15	7.2198	-2.10532	0.682279	-3.08572	0.00203058	0.00507341	down
ENSG00000164442.10	1535.44	-3.19946	0.270044	-11.8479	2.20586e-32	7.19931e-30	down
ENSG00000164483.17	12.203	2.10606	0.597926	3.52227	0.000427867	0.00124442	up
ENSG00000164509.16	29.4583	2.61467	0.509408	5.13276	2.85529e-07	1.61043e-06	up
ENSG00000164520.11	72.3032	3.57985	0.535396	6.68636	2.28795e-11	2.67812e-10	up
ENSG00000164530.15	84.2838	-6.3332	0.754441	-8.39456	4.67635e-17	1.49977e-15	down
ENSG00000164543.7	543.928	-2.30124	0.35452	-6.49114	8.51881e-11	8.99148e-10	down
ENSG00000164588.8	14.2062	-2.96006	0.588629	-5.02873	4.93741e-07	2.65364e-06	down
ENSG00000164591.14	7.40851	-3.92892	0.784879	-5.00576	5.56415e-07	2.9618e-06	down
ENSG00000164619.10	323.882	-3.98853	0.466297	-8.55364	1.19268e-17	4.20598e-16	down
ENSG00000164626.9	56.6415	-2.98111	0.732308	-4.07084	4.68434e-05	0.000168804	down
ENSG00000164683.18	69.1753	-3.33794	0.526845	-6.33571	2.36254e-10	2.29163e-09	down
ENSG00000164736.6	93.0743	-4.06507	0.680963	-5.96958	2.37859e-09	1.97465e-08	down
ENSG00000164741.15	223.286	-2.63597	0.455924	-5.7816	7.3992e-09	5.55023e-08	down
ENSG00000164743.5	15.4307	2.08648	0.482798	4.32164	1.54873e-05	6.18934e-05	up
ENSG00000164764.11	34.6358	-2.67613	0.406476	-6.58373	4.58795e-11	5.10129e-10	down
ENSG00000164778.4	14.2976	-3.44397	0.695313	-4.95312	7.30326e-07	3.78655e-06	down
ENSG00000164825.4	186.195	2.5568	0.565826	4.51871	6.22189e-06	2.7125e-05	up
ENSG00000164841.5	5.42495	-3.29375	0.731842	-4.50063	6.77516e-06	2.92687e-05	down
ENSG00000164849.10	45.4876	-2.0068	0.408769	-4.90938	9.13626e-07	4.6591e-06	down
ENSG00000164867.11	72.8117	-2.29004	0.657652	-3.48215	0.000497401	0.00142598	down
ENSG00000164920.9	223.31	-5.22378	0.520612	-10.0339	1.08139e-23	1.15382e-21	down
ENSG00000164938.14	270.235	2.43854	0.244134	9.98854	1.71089e-23	1.75789e-21	up
ENSG00000164946.20	48.6577	-2.40434	0.464608	-5.17499	2.27924e-07	1.30776e-06	down
ENSG00000164949.8	5143.68	-6.37176	0.627044	-10.1616	2.94232e-24	3.30912e-22	down
ENSG00000164972.13	8.15787	-2.45305	0.692004	-3.54485	0.000392833	0.00114996	down
ENSG00000165025.15	276.371	2.40772	0.285749	8.42599	3.57723e-17	1.17211e-15	up
ENSG00000165030.4	993.462	-3.37151	0.373481	-9.02726	1.76027e-19	8.85186e-18	down
ENSG00000165046.13	75.7982	-2.14497	0.35842	-5.98452	2.17032e-09	1.80821e-08	down
ENSG00000165072.10	155.552	-2.29734	0.408542	-5.62325	1.87394e-08	1.31456e-07	down
ENSG00000165084.16	10.6891	-3.3447	0.899187	-3.7197	0.000199462	0.000623365	down
ENSG00000165092.13	5415.51	2.04271	0.370671	5.51085	3.57104e-08	2.40065e-07	up
ENSG00000165124.18	611.345	-2.47106	0.532295	-4.64228	3.44593e-06	1.58709e-05	down
ENSG00000165140.12	115.855	3.18888	0.54344	5.86795	4.41219e-09	3.47896e-08	up
ENSG00000165152.9	206.262	2.51897	0.363258	6.93439	4.07979e-12	5.437e-11	up
ENSG00000165238.16	457.626	4.44262	0.54558	8.14293	3.85824e-16	1.03917e-14	up
ENSG00000165379.14	9.29207	-5.20296	1.16815	-4.45403	8.42725e-06	3.55748e-05	down
ENSG00000165410.15	203.819	-2.46077	0.353803	-6.9552	3.52068e-12	4.73357e-11	down
ENSG00000165424.7	334.357	-2.04886	0.470386	-4.3557	1.32642e-05	5.38756e-05	down
ENSG00000165449.12	15.5574	-2.65152	0.690814	-3.83826	0.000123911	0.000406165	down
ENSG00000165457.14	198.301	-2.42051	0.838485	-2.88677	0.00389221	0.00909019	down
ENSG00000165474.8	5814.82	2.89463	0.335933	8.61667	6.8928e-18	2.52711e-16	up
ENSG00000165495.16	36.8783	-2.80598	0.615299	-4.56035	5.1068e-06	2.26553e-05	down
ENSG00000165507.9	564.758	-2.38437	0.481398	-4.95302	7.30687e-07	3.78655e-06	down
ENSG00000165568.18	22.0472	-2.13956	0.467066	-4.58086	4.63075e-06	2.07872e-05	down
ENSG00000165617.15	135.063	-4.12292	0.702376	-5.86997	4.35886e-09	3.44507e-08	down
ENSG00000165655.17	572.275	-2.21874	0.312854	-7.09195	1.32235e-12	1.8991e-11	down
ENSG00000165775.18	950.807	-2.17821	0.191091	-11.3989	4.23675e-30	1.13743e-27	down
ENSG00000165794.10	115.393	3.83697	0.537527	7.13819	9.45651e-13	1.3979e-11	up
ENSG00000165810.17	10.4764	-2.79715	0.882828	-3.1684	0.00153282	0.00395073	down
ENSG00000165887.12	19.9907	2.13701	0.453605	4.71116	2.46306e-06	1.16437e-05	up
ENSG00000165899.12	12.059	3.26465	1.07598	3.03413	0.00241232	0.00592055	up
ENSG00000165905.18	164.269	2.30644	0.488929	4.71733	2.38961e-06	1.13319e-05	up
ENSG00000165917.10	4.23198	2.5201	0.823127	3.06162	0.00220142	0.00545601	up
ENSG00000165948.11	9.5788	-3.4434	1.06306	-3.23914	0.0011989	0.00316706	down
ENSG00000165972.13	4.26089	-3.75874	0.760365	-4.94333	7.67979e-07	3.96865e-06	down
ENSG00000165973.19	22.0374	-7.57912	0.776535	-9.76017	1.66868e-22	1.38185e-20	down
ENSG00000165983.15	93.7563	2.10141	0.313422	6.70472	2.01792e-11	2.39232e-10	up
ENSG00000165996.14	25.6527	-2.70283	0.652803	-4.14034	3.46788e-05	0.000128444	down
ENSG00000166016.6	142.055	-2.14184	0.369308	-5.79959	6.6477e-09	5.04335e-08	down
ENSG00000166073.11	167.579	-2.05694	0.539598	-3.81198	0.000137858	0.000447386	down
ENSG00000166086.13	824.194	-2.36933	0.282721	-8.38045	5.27237e-17	1.66209e-15	down
ENSG00000166091.21	10.4537	-4.75334	0.807314	-5.88785	3.9126e-09	3.11902e-08	down
ENSG00000166106.4	20.1366	-2.91082	0.571415	-5.09405	3.50496e-07	1.93885e-06	down
ENSG00000166143.10	3.38127	3.02537	0.904201	3.3459	0.000820146	0.00225084	up
ENSG00000166165.13	605.655	-3.26617	0.334564	-9.76245	1.63166e-22	1.35795e-20	down
ENSG00000166173.11	596.063	-3.93454	0.32644	-12.0529	1.87288e-33	7.08503e-31	down
ENSG00000166183.16	78.819	2.48534	0.508662	4.88603	1.0289e-06	5.2023e-06	up
ENSG00000166250.12	724.079	-2.63932	0.454182	-5.81114	6.20489e-09	4.72679e-08	down
ENSG00000166313.19	265.795	-2.76624	0.282083	-9.80647	1.05599e-22	9.25106e-21	down
ENSG00000166343.10	8.35374	2.46834	0.675633	3.65338	0.00025881	0.000789859	up
ENSG00000166426.8	181.193	-3.89482	0.834877	-4.66514	3.08402e-06	1.4307e-05	down
ENSG00000166428.14	420.974	2.65916	0.331243	8.02784	9.9206e-16	2.41063e-14	up
ENSG00000166436.17	96.8244	2.64472	0.398755	6.63246	3.30143e-11	3.7459e-10	up
ENSG00000166482.12	1594.66	-2.90595	0.507501	-5.726	1.02823e-08	7.5496e-08	down
ENSG00000166535.20	28.5438	3.84236	0.909027	4.2269	2.36938e-05	9.10389e-05	up
ENSG00000166573.6	5.48222	-5.56043	0.985867	-5.64014	1.69915e-08	1.19993e-07	down
ENSG00000166589.13	4.58122	-4.68906	1.42882	-3.28178	0.00103153	0.00276709	down
ENSG00000166592.12	609.423	-4.41591	0.599875	-7.36138	1.82017e-13	3.09115e-12	down
ENSG00000166670.10	1616.37	-3.15694	1.02044	-3.09372	0.00197666	0.00495506	down
ENSG00000166707.12	5.55825	-2.44093	0.641285	-3.80631	0.000141053	0.000456777	down
ENSG00000166741.8	6340.69	-4.49572	0.520669	-8.63449	5.89878e-18	2.20641e-16	down
ENSG00000166750.10	469.397	2.85675	0.36147	7.90316	2.71927e-15	6.15813e-14	up
ENSG00000166831.9	8.14558	-2.64451	0.749394	-3.52886	0.000417353	0.00121576	down
ENSG00000166856.3	4.20522	-4.85856	0.897137	-5.41563	6.10734e-08	3.90988e-07	down
ENSG00000166869.3	38.119	3.74525	0.691379	5.41707	6.05841e-08	3.88153e-07	up
ENSG00000166963.13	110.821	-2.0164	0.503297	-4.00637	6.16593e-05	0.000216249	down
ENSG00000167034.10	141.996	-3.12149	0.492398	-6.33937	2.30702e-10	2.24517e-09	down
ENSG00000167157.11	646.525	-3.46304	0.399965	-8.65836	4.78581e-18	1.83126e-16	down
ENSG00000167178.16	4.33823	3.30829	0.990779	3.33908	0.000840563	0.00230156	up
ENSG00000167183.3	18.6582	6.31011	0.781942	8.06978	7.04227e-16	1.768e-14	up
ENSG00000167306.20	305.004	2.33905	0.413679	5.65426	1.56515e-08	1.11476e-07	up
ENSG00000167311.14	20.7013	-4.57284	0.522131	-8.75804	1.98678e-18	8.22637e-17	down
ENSG00000167414.4	4.46699	-3.08871	0.899655	-3.43321	0.000596482	0.00168079	down
ENSG00000167434.10	22.3338	-4.80654	0.964446	-4.98373	6.23701e-07	3.2848e-06	down
ENSG00000167526.14	23253.7	-2.06441	0.235502	-8.76598	1.85156e-18	7.70481e-17	down
ENSG00000167578.18	5.3453	2.5032	0.6934	3.61003	0.00030616	0.000919197	up
ENSG00000167641.11	91.6903	-5.79284	0.549834	-10.5356	5.91878e-26	9.12205e-24	down
ENSG00000167646.14	7.57122	2.25035	0.580352	3.87756	0.000105507	0.000351515	up
ENSG00000167653.5	185.481	6.55244	0.839599	7.80425	5.98587e-15	1.27573e-13	up
ENSG00000167656.5	504.661	2.15559	0.487146	4.42493	9.64741e-06	4.04181e-05	up
ENSG00000167702.13	410.526	2.1337	0.386084	5.52652	3.26645e-08	2.21738e-07	up
ENSG00000167711.14	5.96336	-3.19988	0.726588	-4.40399	1.06279e-05	4.40712e-05	down
ENSG00000167741.11	200.005	5.58949	0.547662	10.2061	1.8619e-24	2.18249e-22	up
ENSG00000167749.11	3.73608	4.833	1.58513	3.04895	0.00229641	0.00566194	up
ENSG00000167757.14	147.286	2.17072	0.382913	5.66897	1.43661e-08	1.02893e-07	up
ENSG00000167759.13	37.417	3.28358	0.478511	6.86207	6.78683e-12	8.63661e-11	up
ENSG00000167767.14	74.9274	3.58526	0.592762	6.04839	1.46301e-09	1.25395e-08	up
ENSG00000167769.5	3.91023	2.8252	0.841788	3.35619	0.000790234	0.002177	up
ENSG00000167772.12	171.207	-2.0037	0.640955	-3.12611	0.00177137	0.00450212	down
ENSG00000167775.11	225.981	-2.36012	0.261222	-9.03495	1.64084e-19	8.32674e-18	down
ENSG00000167780.12	21.5219	2.06495	0.600956	3.43611	0.000590135	0.00166573	up
ENSG00000167880.8	3098.99	3.74638	0.425398	8.80677	1.28802e-18	5.46916e-17	up
ENSG00000167889.13	11.5502	2.86906	0.722064	3.97342	7.08476e-05	0.000245372	up
ENSG00000167916.5	1013.47	5.26705	0.946394	5.56539	2.61571e-08	1.80284e-07	up
ENSG00000167994.13	338.128	-3.46209	0.458894	-7.54444	4.54241e-14	8.51447e-13	down
ENSG00000168003.18	3603.57	-2.076	0.267622	-7.75723	8.68044e-15	1.81743e-13	down
ENSG00000168004.10	8.65374	-2.62077	0.672867	-3.89493	9.82254e-05	0.000330362	down
ENSG00000168016.15	135.375	2.07102	0.375439	5.51627	3.46273e-08	2.33538e-07	up
ENSG00000168032.10	45.9175	2.57272	0.426139	6.03728	1.56731e-09	1.33306e-08	up
ENSG00000168060.16	73.7879	-2.48082	0.361347	-6.86547	6.62728e-12	8.45295e-11	down
ENSG00000168079.17	352.558	-4.059	0.757864	-5.35584	8.51584e-08	5.3208e-07	down
ENSG00000168209.6	2183.19	-4.52358	0.41293	-10.9549	6.29765e-28	1.24791e-25	down
ENSG00000168255.20	261.469	3.09481	0.40007	7.73567	1.02857e-14	2.1371e-13	up
ENSG00000168298.7	16.2055	-4.73373	0.644019	-7.3503	1.9777e-13	3.31843e-12	down
ENSG00000168309.18	954.765	-5.23638	0.551544	-9.49404	2.22258e-21	1.49173e-19	down
ENSG00000168333.14	1.73269	-4.49381	1.32327	-3.39599	0.0006838	0.00190715	down
ENSG00000168389.18	279.13	-2.12569	0.357167	-5.95151	2.65672e-09	2.18592e-08	down
ENSG00000168412.6	3.74886	4.21554	1.19099	3.53952	0.000400854	0.00117138	up
ENSG00000168476.12	484.808	2.27052	0.245775	9.2382	2.5068e-20	1.40965e-18	up
ENSG00000168497.5	108.353	-2.33674	0.391594	-5.96724	2.41303e-09	2.00223e-08	down
ENSG00000168528.12	742.177	3.02074	0.2922	10.3379	4.74605e-25	6.12387e-23	up
ENSG00000168539.4	10.7492	-6.24468	1.16667	-5.35259	8.67043e-08	5.40927e-07	down
ENSG00000168542.16	3244.46	2.59039	0.79337	3.26505	0.00109445	0.0029166	up
ENSG00000168661.15	38.5117	2.35003	0.460276	5.10569	3.29592e-07	1.83235e-06	up
ENSG00000168734.14	326.626	-2.3004	0.234178	-9.82328	8.93834e-23	8.04209e-21	down
ENSG00000168779.20	27.3583	5.04941	1.2643	3.99384	6.50121e-05	0.000226861	up
ENSG00000168824.14	303.081	2.03608	0.406016	5.01477	5.30979e-07	2.83547e-06	up
ENSG00000168874.13	194.514	-3.95989	0.515009	-7.68896	1.48332e-14	2.99998e-13	down
ENSG00000168878.19	5.06334	5.58419	1.36004	4.10589	4.02766e-05	0.000147277	up
ENSG00000168899.5	633.356	-2.40918	0.487668	-4.94019	7.80455e-07	4.02936e-06	down
ENSG00000168907.13	135.952	2.9462	0.462502	6.37014	1.88859e-10	1.87339e-09	up
ENSG00000168913.7	14.4246	-3.96263	0.817148	-4.84934	1.23874e-06	6.17698e-06	down
ENSG00000168917.9	115.476	-2.67359	0.273854	-9.76283	1.62556e-22	1.35795e-20	down
ENSG00000168952.15	48.0522	-2.42582	0.415249	-5.84185	5.16248e-09	4.00604e-08	down
ENSG00000169035.12	31.9948	4.57362	0.842978	5.42554	5.77784e-08	3.71608e-07	up
ENSG00000169047.6	183.355	-2.60716	0.444013	-5.87181	4.31066e-09	3.41346e-08	down
ENSG00000169083.18	14.1036	-2.80832	0.59497	-4.72011	2.35723e-06	1.11975e-05	down
ENSG00000169116.11	146.939	-2.31865	0.544315	-4.25976	2.0465e-05	7.96633e-05	down
ENSG00000169122.11	78.1844	-2.43434	0.408073	-5.96546	2.43942e-09	2.02111e-08	down
ENSG00000169126.16	14.587	-4.41442	0.751938	-5.87073	4.33883e-09	3.4325e-08	down
ENSG00000169169.15	53.5148	-2.07944	0.387979	-5.35967	8.33735e-08	5.21711e-07	down
ENSG00000169181.13	9.52634	-2.32001	0.801346	-2.89514	0.00378992	0.00887872	down
ENSG00000169218.14	41.9027	-2.16455	0.558751	-3.87392	0.0001071	0.000356321	down
ENSG00000169224.13	3.14459	-3.33636	0.98094	-3.40119	0.00067093	0.00187408	down
ENSG00000169245.6	539.722	3.99355	1.0737	3.71942	0.000199677	0.000623922	up
ENSG00000169271.3	7.39526	-5.99121	1.01341	-5.91191	3.38173e-09	2.73247e-08	down
ENSG00000169291.10	51.5741	-2.92322	0.447501	-6.53233	6.47547e-11	6.98536e-10	down
ENSG00000169297.8	1.85575	-4.58953	1.4867	-3.08706	0.00202146	0.00505442	down
ENSG00000169302.16	33.0878	-2.36718	0.672124	-3.52194	0.000428406	0.00124577	down
ENSG00000169314.15	5.26845	-5.80574	0.889447	-6.52736	6.6937e-11	7.20677e-10	down
ENSG00000169403.12	486.795	2.65611	0.341836	7.77012	7.84138e-15	1.65424e-13	up
ENSG00000169418.10	26.31	-2.38616	0.652368	-3.65768	0.000254505	0.000778699	down
ENSG00000169429.11	14472.1	-6.26994	1.07745	-5.81924	5.91158e-09	4.52822e-08	down
ENSG00000169435.14	657.072	2.25716	0.347356	6.49812	8.13308e-11	8.63361e-10	up
ENSG00000169436.17	16.7762	2.53748	0.60607	4.18677	2.82949e-05	0.000107233	up
ENSG00000169439.12	961.162	-2.36883	0.416675	-5.68508	1.30751e-08	9.43372e-08	down
ENSG00000169504.15	1637.89	-2.57573	0.519759	-4.95562	7.20989e-07	3.74442e-06	down
ENSG00000169508.7	168.878	-2.9651	0.45574	-6.50612	7.71183e-11	8.22315e-10	down
ENSG00000169550.14	368.563	3.7029	0.429984	8.61172	7.19741e-18	2.62146e-16	up
ENSG00000169570.10	44.9242	2.90661	0.363313	8.00031	1.24105e-15	2.96373e-14	up
ENSG00000169583.13	192.572	4.3006	0.563166	7.63646	2.23269e-14	4.40843e-13	up
ENSG00000169604.21	2188.59	-2.15305	0.392283	-5.48852	4.05322e-08	2.68574e-07	down
ENSG00000169676.6	4.53821	-2.90013	0.989427	-2.93112	0.00337737	0.00801031	down
ENSG00000169679.15	30.9238	2.01838	0.685187	2.94574	0.00322183	0.00768409	up
ENSG00000169684.13	37.032	-2.1486	0.378778	-5.67245	1.40767e-08	1.00951e-07	down
ENSG00000169715.15	2264.29	-2.29583	0.569855	-4.0288	5.6063e-05	0.00019842	down
ENSG00000169744.13	111.443	-3.88643	0.862783	-4.50453	6.65204e-06	2.88191e-05	down
ENSG00000169752.17	58.8123	3.26338	0.381102	8.56301	1.09958e-17	3.92735e-16	up
ENSG00000169902.15	337.963	-3.12115	0.328719	-9.49487	2.20485e-21	1.49173e-19	down
ENSG00000169908.12	3149.56	-3.62175	0.366932	-9.87034	5.5975e-23	5.26386e-21	down
ENSG00000169946.14	32.9042	-4.14429	0.477851	-8.67276	4.21779e-18	1.64031e-16	down
ENSG00000169991.11	396.229	-2.14568	0.381585	-5.62308	1.87584e-08	1.31522e-07	down
ENSG00000170006.12	154.903	2.96702	0.219104	13.5416	8.88345e-42	9.7285e-39	up
ENSG00000170074.19	5.08282	-2.57747	0.826609	-3.11813	0.00182005	0.00461107	down
ENSG00000170209.5	47.5162	3.29688	0.64334	5.12463	2.98121e-07	1.67191e-06	up
ENSG00000170214.5	4.0825	-3.92813	0.860915	-4.56274	5.04913e-06	2.24234e-05	down
ENSG00000170298.16	150.054	4.37214	0.531467	8.22655	1.9269e-16	5.44536e-15	up
ENSG00000170345.10	15218.8	-2.60734	0.636264	-4.09789	4.16925e-05	0.000151953	down
ENSG00000170373.9	12.8658	5.42617	1.63707	3.31457	0.000917855	0.00249025	up
ENSG00000170381.14	50.6154	-3.97189	0.511163	-7.7703	7.82983e-15	1.6539e-13	down
ENSG00000170423.13	52.7801	5.79332	0.822668	7.04211	1.89353e-12	2.65524e-11	up
ENSG00000170426.2	3.33508	4.97561	1.11981	4.44328	8.85986e-06	3.7297e-05	up
ENSG00000170477.13	219.647	4.09862	0.792813	5.16972	2.3445e-07	1.34149e-06	up
ENSG00000170484.10	13.4744	2.41727	0.723769	3.33984	0.000838274	0.00229605	up
ENSG00000170486.11	3.49358	5.05027	1.06514	4.74141	2.12231e-06	1.01833e-05	up
ENSG00000170525.21	1407.89	-2.79498	0.403831	-6.92117	4.47925e-12	5.91254e-11	down
ENSG00000170537.13	21.2822	2.35775	0.529793	4.45033	8.57384e-06	3.61661e-05	up
ENSG00000170542.6	182.805	-2.42209	0.614169	-3.94368	8.02391e-05	0.00027515	down
ENSG00000170549.4	276.434	-2.45778	0.378908	-6.48647	8.78685e-11	9.25678e-10	down
ENSG00000170608.3	6.76891	-4.48656	0.959319	-4.67682	2.91356e-06	1.35654e-05	down
ENSG00000170615.15	7.0274	2.80118	0.966635	2.89786	0.00375717	0.00881353	up
ENSG00000170786.13	193.968	2.56835	0.276737	9.28082	1.68177e-20	9.7878e-19	up
ENSG00000170807.12	3.39744	-4.84205	1.18563	-4.08394	4.42785e-05	0.00016036	down
ENSG00000170890.14	2.58012	-3.8148	0.993728	-3.83888	0.000123598	0.000405327	down
ENSG00000170891.11	4089.73	-6.78718	0.610542	-11.1166	1.04117e-28	2.22184e-26	down
ENSG00000170893.4	7.96781	-5.5106	1.09368	-5.03858	4.68997e-07	2.5321e-06	down
ENSG00000170959.15	508.118	3.44836	0.530855	6.49586	8.25584e-11	8.74163e-10	up
ENSG00000170962.13	774.773	-2.30995	0.461897	-5.00102	5.70291e-07	3.02759e-06	down
ENSG00000171004.18	49.0782	3.87951	0.655655	5.917	3.27875e-09	2.65441e-08	up
ENSG00000171016.13	77.2924	-2.58477	0.540174	-4.78507	1.70925e-06	8.32372e-06	down
ENSG00000171124.13	61.0492	5.44204	0.75176	7.23906	4.51813e-13	7.03501e-12	up
ENSG00000171132.14	109.511	-2.0673	0.325621	-6.34879	2.17021e-10	2.12364e-09	down
ENSG00000171174.15	314.419	-3.147	0.47421	-6.6363	3.21648e-11	3.65699e-10	down
ENSG00000171208.10	43.2822	-2.04704	0.605171	-3.38258	0.000718087	0.00199342	down
ENSG00000171219.9	515.396	2.32425	0.362506	6.41161	1.43987e-10	1.46049e-09	up
ENSG00000171223.6	18522.3	-2.6922	0.381079	-7.06466	1.61005e-12	2.28858e-11	down
ENSG00000171241.9	19.0934	2.23783	0.659968	3.39081	0.000696863	0.00194074	up
ENSG00000171243.8	202.127	-2.15122	0.641951	-3.35107	0.000805009	0.00221514	down
ENSG00000171295.13	129.478	2.27684	0.267307	8.5177	1.62748e-17	5.6319e-16	up
ENSG00000171346.16	4494.32	-2.98545	0.565883	-5.27574	1.32224e-07	7.94827e-07	down
ENSG00000171446.7	69.3641	2.64691	0.55907	4.73449	2.19611e-06	1.05132e-05	up
ENSG00000171533.12	41.7727	-2.62621	0.58313	-4.50364	6.67979e-06	2.89047e-05	down
ENSG00000171612.7	440.126	-3.58123	0.283465	-12.6338	1.37511e-36	7.38345e-34	down
ENSG00000171617.15	442.183	2.38837	0.359835	6.63741	3.19233e-11	3.63313e-10	up
ENSG00000171621.14	591.3	-3.56584	0.5057	-7.05129	1.77273e-12	2.49426e-11	down
ENSG00000171631.16	58.2502	2.2107	0.613752	3.60195	0.000315838	0.000944166	up
ENSG00000171791.14	80.2633	-2.32749	0.373269	-6.23543	4.5053e-10	4.20116e-09	down
ENSG00000171819.5	29149.3	-4.1663	0.368684	-11.3005	1.30536e-29	3.29207e-27	down
ENSG00000171858.18	4528.07	-2.06682	0.244967	-8.43714	3.25208e-17	1.0719e-15	down
ENSG00000171916.17	48.6471	3.76188	0.61794	6.08777	1.14493e-09	1.0009e-08	up
ENSG00000171931.13	5.93102	3.21202	0.689671	4.65733	3.20342e-06	1.48278e-05	up
ENSG00000171954.13	3.75585	3.89242	1.08847	3.57606	0.000348809	0.00103308	up
ENSG00000172005.11	1762.76	5.24291	0.410568	12.7699	2.41419e-37	1.43515e-34	up
ENSG00000172020.13	37.0234	-2.52155	0.598277	-4.21469	2.50124e-05	9.57525e-05	down
ENSG00000172137.19	16.2202	-2.76114	0.695813	-3.96822	7.24116e-05	0.000250112	down
ENSG00000172201.12	1339.12	-5.0138	0.418029	-11.9939	3.825e-33	1.35462e-30	down
ENSG00000172215.6	11.6537	3.32269	0.856763	3.87819	0.000105236	0.000350823	up
ENSG00000172216.6	5704.91	-3.26833	0.377124	-8.66648	4.45698e-18	1.71331e-16	down
ENSG00000172236.18	272.225	-4.06394	0.937978	-4.33266	1.47322e-05	5.9174e-05	down
ENSG00000172243.18	471.129	2.7097	0.290165	9.33849	9.77203e-21	5.97998e-19	up
ENSG00000172247.4	61.7262	-3.76228	0.462027	-8.14299	3.85639e-16	1.03917e-14	down
ENSG00000172260.15	62.3024	-3.3123	0.67402	-4.91424	8.91266e-07	4.55721e-06	down
ENSG00000172296.13	110.395	2.24553	0.312705	7.18098	6.92116e-13	1.04921e-11	up
ENSG00000172348.15	340.506	-3.17447	0.521479	-6.08743	1.14736e-09	1.00198e-08	down
ENSG00000172382.10	95.2534	2.84407	0.479239	5.93455	2.94645e-09	2.40646e-08	up
ENSG00000172403.11	153.908	-2.26344	0.302718	-7.47706	7.60036e-14	1.38206e-12	down
ENSG00000172404.5	10.827	-2.11792	0.501818	-4.2205	2.43761e-05	9.35532e-05	down
ENSG00000172478.18	59.1467	3.82098	0.611709	6.2464	4.2001e-10	3.92977e-09	up
ENSG00000172554.12	9.6025	-2.56617	0.508617	-5.04539	4.52602e-07	2.45393e-06	down
ENSG00000172575.12	49.8433	3.01552	0.451019	6.68602	2.29323e-11	2.68242e-10	up
ENSG00000172602.11	226.055	-6.5406	0.537849	-12.1607	5.03459e-34	2.09502e-31	down
ENSG00000172771.12	6.51101	-3.34214	0.685612	-4.87468	1.08983e-06	5.48708e-06	down
ENSG00000172794.20	24.7644	-2.68405	0.520006	-5.16158	2.44874e-07	1.39586e-06	down
ENSG00000172809.13	2929.57	-2.05778	0.235294	-8.74559	2.21847e-18	9.07284e-17	down
ENSG00000172830.13	596.019	2.14822	0.255427	8.41032	4.08897e-17	1.32414e-15	up
ENSG00000172889.16	369.263	-2.32628	0.405154	-5.74173	9.37135e-09	6.9157e-08	down
ENSG00000172890.13	924.418	2.01666	0.253936	7.94159	1.99602e-15	4.60162e-14	up
ENSG00000172915.19	241.664	2.61003	0.480106	5.43636	5.43793e-08	3.51375e-07	up
ENSG00000172927.8	69.2201	5.47067	0.655684	8.34345	7.21562e-17	2.21186e-15	up
ENSG00000172935.9	152.238	-2.5925	0.547175	-4.73797	2.15875e-06	1.03462e-05	down
ENSG00000172987.13	3.38594	-3.92799	1.03425	-3.79789	0.000145932	0.000471293	down
ENSG00000173110.8	1074.99	-4.99886	0.855901	-5.84047	5.20543e-09	4.0356e-08	down
ENSG00000173175.15	42.3438	-2.11913	0.407011	-5.20656	1.92378e-07	1.11845e-06	down
ENSG00000173212.5	10.4011	3.06294	0.553997	5.52879	3.22443e-08	2.18974e-07	up
ENSG00000173253.16	2.25508	-4.55234	1.25774	-3.61946	0.000295217	0.000888265	down
ENSG00000173262.12	5.71051	-5.31065	1.24609	-4.26184	2.02746e-05	7.89822e-05	down
ENSG00000173276.14	366.457	-2.05119	0.348097	-5.89258	3.80213e-09	3.03824e-08	down
ENSG00000173334.4	1377.81	-2.12674	0.273769	-7.76836	7.95092e-15	1.67523e-13	down
ENSG00000173376.14	348.865	-2.3796	0.553884	-4.2962	1.73752e-05	6.87124e-05	down
ENSG00000173432.12	16183.1	-4.20188	0.646811	-6.49631	8.2314e-11	8.7213e-10	down
ENSG00000173451.7	198.945	-2.94572	0.453416	-6.49672	8.20891e-11	8.70301e-10	down
ENSG00000173530.6	426.335	-2.96667	0.405935	-7.30823	2.70679e-13	4.39985e-12	down
ENSG00000173545.5	637.627	-2.18877	0.241404	-9.06684	1.22515e-19	6.31351e-18	down
ENSG00000173598.14	966.818	-2.49792	0.327189	-7.63448	2.2673e-14	4.46618e-13	down
ENSG00000173641.18	21.7956	-2.37567	0.609462	-3.89797	9.70007e-05	0.000326837	down
ENSG00000173698.18	34.5797	-2.41765	0.412923	-5.85498	4.77081e-09	3.72992e-08	down
ENSG00000173714.8	93.004	-7.564	0.951893	-7.94627	1.92218e-15	4.44989e-14	down
ENSG00000173715.18	142.043	2.34212	0.271696	8.62037	6.67409e-18	2.45315e-16	up
ENSG00000173812.11	8795.15	-2.06218	0.20606	-10.0077	1.41052e-23	1.48596e-21	down
ENSG00000173821.19	910.476	2.11238	0.276191	7.64825	2.03728e-14	4.0466e-13	up
ENSG00000173846.13	548.291	-2.07838	0.359698	-5.77813	7.55371e-09	5.65086e-08	down
ENSG00000173898.15	1217.19	2.86868	0.355001	8.08076	6.43637e-16	1.62116e-14	up
ENSG00000173926.6	166.5	-2.75369	0.530618	-5.18959	2.10753e-07	1.21763e-06	down
ENSG00000173947.14	26.0198	-2.45021	0.429371	-5.70651	1.15318e-08	8.40028e-08	down
ENSG00000174010.9	327.764	-3.22702	0.306952	-10.5131	7.5189e-26	1.1275e-23	down
ENSG00000174080.12	1208.41	-2.07272	0.260629	-7.95278	1.82371e-15	4.24555e-14	down
ENSG00000174099.12	288.053	-2.00687	0.431105	-4.65518	3.23699e-06	1.49624e-05	down
ENSG00000174130.12	23.9811	2.58798	0.434026	5.96273	2.4806e-09	2.05217e-08	up
ENSG00000174145.8	14.8033	6.54309	0.903829	7.2393	4.51019e-13	7.02923e-12	up
ENSG00000174151.15	116.888	2.55873	0.264967	9.65677	4.60128e-22	3.44992e-20	up
ENSG00000174156.15	2.00229	4.24116	1.30233	3.25658	0.00112761	0.00299587	up
ENSG00000174332.5	84.6758	-2.00127	0.42571	-4.70101	2.58877e-06	1.21896e-05	down
ENSG00000174460.4	7.31408	-5.09402	1.01531	-5.01721	5.24277e-07	2.80147e-06	down
ENSG00000174469.23	3.45505	3.77314	0.962705	3.91931	8.88039e-05	0.000301538	up
ENSG00000174514.13	994.784	4.30326	0.443898	9.69426	3.18954e-22	2.44654e-20	up
ENSG00000174576.10	3.22588	-5.0811	1.49339	-3.40239	0.000668	0.00186733	down
ENSG00000174607.11	6.34737	-4.39826	0.976191	-4.50554	6.6205e-06	2.87049e-05	down
ENSG00000174697.5	8.38557	-6.18242	1.06143	-5.82459	5.72533e-09	4.40674e-08	down
ENSG00000174749.6	150.627	-2.93923	0.6411	-4.58468	4.54691e-06	2.04494e-05	down
ENSG00000174776.12	1.6476	-4.41575	1.40879	-3.13442	0.00172195	0.00439598	down
ENSG00000174808.12	9.34425	2.04837	0.558855	3.66529	0.00024706	0.000757333	up
ENSG00000174928.16	4.16745	-2.46431	0.702737	-3.50673	0.000453648	0.00131162	down
ENSG00000175040.6	324.993	2.39585	0.42315	5.66195	1.49666e-08	1.06918e-07	up
ENSG00000175048.17	166.594	-2.0422	0.257013	-7.94589	1.928e-15	4.45716e-14	down
ENSG00000175065.12	2.52722	3.93243	1.21879	3.2265	0.00125312	0.00329384	up
ENSG00000175161.14	30.531	-6.34094	0.619201	-10.2405	1.30534e-24	1.57445e-22	down
ENSG00000175164.16	93.0903	2.23806	0.31529	7.09842	1.26193e-12	1.82176e-11	up
ENSG00000175197.13	627.377	-2.96954	0.199817	-14.8613	5.8778e-50	1.22295e-46	down
ENSG00000175352.11	76.3421	-2.8708	0.526794	-5.44956	5.04936e-08	3.28179e-07	down
ENSG00000175356.14	333.301	-3.41391	0.36448	-9.36653	7.49598e-21	4.65562e-19	down
ENSG00000175426.11	10.6325	-2.86486	0.721445	-3.97101	7.15699e-05	0.000247462	down
ENSG00000175463.12	23.7742	2.64288	0.538618	4.90679	9.25806e-07	4.71654e-06	up
ENSG00000175497.17	48.0337	2.01062	0.405981	4.9525	7.3265e-07	3.7955e-06	up
ENSG00000175518.8	5.29558	2.23865	0.679205	3.29599	0.000980752	0.0026458	up
ENSG00000175556.17	157.81	-3.98343	0.594695	-6.69828	2.10885e-11	2.49126e-10	down
ENSG00000175567.11	171.842	2.13318	0.346768	6.15161	7.67014e-10	6.86026e-09	up
ENSG00000175591.12	132.487	2.96625	0.318153	9.32335	1.12724e-20	6.79815e-19	up
ENSG00000175592.9	1691.42	-4.06921	0.624006	-6.52111	6.97893e-11	7.49447e-10	down
ENSG00000175602.4	1469.13	-2.54338	0.306233	-8.30536	9.95165e-17	2.9846e-15	down
ENSG00000175662.18	734.267	2.32392	0.249286	9.3223	1.1384e-20	6.84067e-19	up
ENSG00000175832.13	228.706	2.20947	0.380937	5.8001	6.62762e-09	5.0304e-08	up
ENSG00000175874.10	231.074	4.63054	0.518936	8.92314	4.53251e-19	2.16171e-17	up
ENSG00000175879.9	32.4805	-2.75438	0.641351	-4.29466	1.74962e-05	6.91414e-05	down
ENSG00000176092.17	376.444	3.31739	0.369041	8.98921	2.4901e-19	1.24468e-17	up
ENSG00000176136.6	42.7768	4.81437	0.792843	6.07228	1.26104e-09	1.09266e-08	up
ENSG00000176171.11	526.617	-2.58458	0.426	-6.06709	1.30252e-09	1.12567e-08	down
ENSG00000176399.4	33.5627	2.01682	0.36533	5.52055	3.37947e-08	2.28478e-07	up
ENSG00000176401.6	21.2209	-2.20963	0.47224	-4.67904	2.88227e-06	1.34272e-05	down
ENSG00000176454.14	189.145	2.12423	0.288479	7.36353	1.79108e-13	3.05144e-12	up
ENSG00000176532.4	44.9902	2.67151	0.420586	6.35188	2.12705e-10	2.08631e-09	up
ENSG00000176533.13	55.401	-2.14668	0.401504	-5.3466	8.96205e-08	5.57866e-07	down
ENSG00000176635.18	4.40957	-3.63261	0.933681	-3.89063	9.99835e-05	0.000335326	down
ENSG00000176641.11	732.741	2.64959	0.370858	7.14448	9.03377e-13	1.34256e-11	up
ENSG00000176678.6	18.9482	-2.44414	0.746549	-3.27392	0.00106067	0.00283566	down
ENSG00000176692.8	183.272	-5.38815	0.602794	-8.93863	3.94035e-19	1.9066e-17	down
ENSG00000176769.9	129.68	2.83529	0.715738	3.96135	7.45278e-05	0.000256942	up
ENSG00000176771.17	74.8901	2.20807	0.314136	7.02904	2.07959e-12	2.90392e-11	up
ENSG00000176834.14	244.308	2.17055	0.315578	6.87802	6.06911e-12	7.83104e-11	up
ENSG00000176842.15	232.589	-2.68286	0.412476	-6.50429	7.80622e-11	8.30783e-10	down
ENSG00000176907.5	140.493	-4.49133	0.684943	-6.55723	5.48178e-11	5.98323e-10	down
ENSG00000176920.13	38.0372	3.56175	0.514795	6.91878	4.55565e-12	5.99707e-11	up
ENSG00000176971.4	453.541	-2.7923	0.48608	-5.74452	9.21804e-09	6.81299e-08	down
ENSG00000176974.20	323.578	2.15635	0.327898	6.57629	4.82331e-11	5.34158e-10	up
ENSG00000177103.15	3.45368	-2.41614	0.778951	-3.10179	0.00192356	0.00483651	down
ENSG00000177106.16	1254.12	2.64155	0.363494	7.2671	3.67286e-13	5.84462e-12	up
ENSG00000177108.5	3.92601	-4.76917	1.19421	-3.99357	6.50853e-05	0.000227064	down
ENSG00000177144.8	4.95081	-3.1737	0.868505	-3.65421	0.000257978	0.000788041	down
ENSG00000177363.5	207.979	-4.59388	0.355512	-12.9218	3.38914e-38	2.31386e-35	down
ENSG00000177409.12	125.326	2.65499	0.651398	4.07583	4.58505e-05	0.000165513	up
ENSG00000177432.8	73.4604	-2.1571	0.238373	-9.04926	1.43936e-19	7.34914e-18	down
ENSG00000177455.15	3.821	-3.03094	0.866752	-3.49689	0.000470708	0.00135626	down
ENSG00000177459.11	1957.7	3.13738	0.474333	6.61429	3.7334e-11	4.21305e-10	up
ENSG00000177464.5	48.2298	-3.05067	0.756211	-4.03415	5.48014e-05	0.000194207	down
ENSG00000177494.6	217.003	3.4653	0.449901	7.70236	1.33578e-14	2.72476e-13	up
ENSG00000177508.12	262.976	-2.71076	0.306065	-8.85681	8.23344e-19	3.69395e-17	down
ENSG00000177570.15	102.599	2.71859	0.354421	7.6705	1.71329e-14	3.43588e-13	up
ENSG00000177606.8	17017.5	-3.03176	0.58182	-5.21083	1.88001e-07	1.09492e-06	down
ENSG00000177614.11	42.7081	2.39457	0.396788	6.03488	1.59081e-09	1.35166e-08	up
ENSG00000177675.9	63.6636	-3.14683	0.546431	-5.75888	8.46722e-09	6.29182e-08	down
ENSG00000177791.12	11.0232	-2.5614	0.66752	-3.8372	0.000124448	0.000407303	down
ENSG00000177853.14	198.335	2.40389	0.256877	9.35814	8.11522e-21	5.00288e-19	up
ENSG00000177875.5	47.364	-3.50562	0.387077	-9.05664	1.34534e-19	6.89022e-18	down
ENSG00000177954.14	12790.7	-2.44464	0.241783	-10.1109	4.94517e-24	5.41529e-22	down
ENSG00000178031.18	126.601	-4.1268	0.580333	-7.11109	1.15127e-12	1.67655e-11	down
ENSG00000178038.17	1096.93	2.52253	0.388418	6.49437	8.33828e-11	8.81771e-10	up
ENSG00000178053.20	252.379	-2.99794	0.280355	-10.6934	1.09322e-26	1.80165e-24	down
ENSG00000178075.20	86.8974	2.85752	0.341298	8.3725	5.64065e-17	1.77148e-15	up
ENSG00000178125.14	5.06116	-3.79115	1.01921	-3.71971	0.000199449	0.000623365	down
ENSG00000178201.5	3.00231	4.51464	0.914432	4.9371	7.92922e-07	4.08866e-06	up
ENSG00000178233.18	16.8091	-7.18709	0.90617	-7.93128	2.16898e-15	4.97968e-14	down
ENSG00000178295.15	104.907	2.73959	0.335461	8.16666	3.17056e-16	8.72298e-15	up
ENSG00000178363.5	1753.9	4.37141	0.448754	9.74121	2.01139e-22	1.61347e-20	up
ENSG00000178372.8	371.812	4.64677	0.583591	7.96237	1.68774e-15	3.94558e-14	up
ENSG00000178381.12	620.905	-3.19327	0.339226	-9.4134	4.80335e-21	3.08218e-19	down
ENSG00000178386.13	5.15566	2.29682	0.641504	3.58037	0.000343105	0.00101782	up
ENSG00000178460.18	326.719	-2.43043	0.245377	-9.90488	3.9643e-23	3.85882e-21	down
ENSG00000178538.10	15.5553	-4.79514	0.575812	-8.32761	8.24899e-17	2.51935e-15	down
ENSG00000178662.16	63.4216	2.22366	0.501804	4.43133	9.36552e-06	3.93064e-05	up
ENSG00000178750.3	23.2421	3.75348	0.663009	5.66127	1.50256e-08	1.07293e-07	up
ENSG00000178752.16	4.96733	-3.16789	1.10256	-2.87322	0.00406312	0.00942851	down
ENSG00000178796.13	1.25176	-4.03074	1.39809	-2.88302	0.00393881	0.00917971	down
ENSG00000178860.9	141.808	-2.41373	0.539296	-4.47571	7.61581e-06	3.24374e-05	down
ENSG00000178878.13	175.07	-3.39031	0.392398	-8.64	5.62145e-18	2.11836e-16	down
ENSG00000178965.14	13.1938	3.42652	1.01365	3.38039	0.000723824	0.00200767	up
ENSG00000178966.17	36.5324	2.20651	0.424569	5.19706	2.02463e-07	1.17254e-06	up
ENSG00000179023.9	5.9988	4.19384	1.04331	4.01975	5.82599e-05	0.000205621	up
ENSG00000179046.9	10.5517	-5.91708	1.18017	-5.01373	5.33847e-07	2.84895e-06	down
ENSG00000179058.7	4.32198	-3.06933	0.907293	-3.38296	0.000717103	0.00199102	down
ENSG00000179085.8	379.21	-2.09896	0.248515	-8.44604	3.01357e-17	1.00322e-15	down
ENSG00000179094.16	1062.99	-2.39396	0.395513	-6.05279	1.42359e-09	1.22079e-08	down
ENSG00000179111.9	7.56809	-3.27211	0.898313	-3.64251	0.000269994	0.000820382	down
ENSG00000179148.10	5.18023	-3.6346	0.806332	-4.50758	6.55724e-06	2.84603e-05	down
ENSG00000179178.11	47.6749	4.51158	0.430553	10.4786	1.08368e-25	1.55575e-23	up
ENSG00000179292.5	4.70698	-3.39559	0.750919	-4.52192	6.12815e-06	2.67654e-05	down
ENSG00000179348.12	73.3756	-2.77279	0.712127	-3.89367	9.874e-05	0.000331758	down
ENSG00000179399.15	4.96431	-3.49234	0.825286	-4.23167	2.31961e-05	8.93333e-05	down
ENSG00000179593.16	280.666	2.29571	0.355851	6.45134	1.10866e-10	1.14618e-09	up
ENSG00000179600.4	160.934	-10.741	1.16015	-9.25834	2.07626e-20	1.1917e-18	down
ENSG00000179673.5	11.4245	3.65111	0.856234	4.26416	2.0066e-05	7.82526e-05	up
ENSG00000179846.10	52.4339	2.94443	0.550276	5.35082	8.75563e-08	5.45629e-07	up
ENSG00000179909.16	35.7744	2.08171	0.406983	5.11498	3.13776e-07	1.75203e-06	up
ENSG00000179913.11	104.37	5.56354	0.561507	9.90822	3.83429e-23	3.75422e-21	up
ENSG00000180071.20	7.73572	2.29384	0.618253	3.71019	0.000207102	0.000644578	up
ENSG00000180176.15	5.52537	3.94373	0.76883	5.12952	2.90481e-07	1.63457e-06	up
ENSG00000180257.14	28.9609	2.21567	0.44069	5.02773	4.96318e-07	2.66663e-06	up
ENSG00000180318.4	8.59754	-3.70209	0.687256	-5.38677	7.17362e-08	4.54011e-07	down
ENSG00000180332.7	9.05807	-3.67891	0.840193	-4.37866	1.19414e-05	4.90412e-05	down
ENSG00000180383.4	3.22478	-2.59646	0.796685	-3.25908	0.00111775	0.00297203	down
ENSG00000180440.4	4.36773	-5.82379	1.56794	-3.71429	0.000203775	0.000635533	down
ENSG00000180532.11	4.10567	4.35078	0.896334	4.85397	1.21016e-06	6.04174e-06	up
ENSG00000180537.13	12.5887	-2.75358	0.712256	-3.866	0.000110635	0.000367203	down
ENSG00000180596.7	37.0118	-3.88172	0.53826	-7.21162	5.52906e-13	8.53722e-12	down
ENSG00000180616.9	57.3345	-3.95414	0.534491	-7.39794	1.3831e-13	2.41065e-12	down
ENSG00000180638.19	303.726	3.98182	0.619291	6.42964	1.2791e-10	1.30697e-09	up
ENSG00000180644.8	25.4449	3.27498	0.870137	3.76375	0.000167385	0.00053211	up
ENSG00000180660.8	329.53	4.6748	0.450219	10.3834	2.95144e-25	3.83803e-23	up
ENSG00000180730.5	23.3264	-2.53538	0.587977	-4.31205	1.61749e-05	6.44093e-05	down
ENSG00000180739.14	235.253	2.79287	0.495478	5.63673	1.73313e-08	1.22133e-07	up
ENSG00000180758.12	148.995	2.11916	0.342775	6.18237	6.31444e-10	5.76544e-09	up
ENSG00000180787.6	45.7954	2.52101	0.392411	6.4244	1.32388e-10	1.35107e-09	up
ENSG00000180801.14	61.3953	-3.34988	0.545921	-6.1362	8.45182e-10	7.519e-09	down
ENSG00000180828.3	34.6427	-3.96976	0.4658	-8.52246	1.56205e-17	5.42803e-16	down
ENSG00000180855.16	30.1637	2.53094	0.320748	7.89075	3.00377e-15	6.74734e-14	up
ENSG00000180875.5	165.13	-5.2196	0.570731	-9.14546	5.93791e-20	3.18375e-18	down
ENSG00000180921.7	26.0396	3.15099	0.449402	7.01153	2.3572e-12	3.26148e-11	up
ENSG00000180938.6	11.7412	2.56054	0.532326	4.81009	1.50859e-06	7.41599e-06	up
ENSG00000180953.11	4.92964	4.01953	0.882675	4.55381	5.26838e-06	2.32976e-05	up
ENSG00000181143.15	759.173	6.01829	0.597486	10.0727	7.29582e-24	7.83477e-22	up
ENSG00000181163.14	4111	-2.28028	0.237777	-9.59002	8.80699e-22	6.29152e-20	down
ENSG00000181195.11	1654.29	-7.59642	1.17869	-6.44481	1.15744e-10	1.18997e-09	down
ENSG00000181291.8	7.79307	-2.53769	0.796512	-3.18601	0.00144251	0.00373566	down
ENSG00000181333.12	27.5733	3.32197	0.709821	4.68001	2.86865e-06	1.33712e-05	up
ENSG00000181350.12	2094.42	-2.23402	0.208752	-10.7018	9.98048e-27	1.66125e-24	down
ENSG00000181381.15	142.748	2.04487	0.47527	4.30254	1.68851e-05	6.69011e-05	up
ENSG00000181392.17	21.8455	2.81339	0.493655	5.6991	1.20439e-08	8.74656e-08	up
ENSG00000181449.4	8.52826	-3.76226	0.777707	-4.83763	1.31394e-06	6.52656e-06	down
ENSG00000181585.7	24.711	-3.69308	0.560599	-6.58774	4.46561e-11	4.98191e-10	down
ENSG00000181619.11	10.0556	-2.03631	0.508696	-4.003	6.25436e-05	0.000219028	down
ENSG00000181634.8	25.2637	2.42927	0.407113	5.96707	2.41545e-09	2.00325e-08	up
ENSG00000181656.7	8.17643	-3.18241	0.829912	-3.83463	0.000125751	0.000410981	down
ENSG00000181773.7	51.8167	-4.47046	0.412196	-10.8455	2.09549e-27	3.96358e-25	down
ENSG00000181826.10	353.32	2.15141	0.318945	6.74538	1.5263e-11	1.83963e-10	up
ENSG00000181830.9	524.496	2.21507	0.234766	9.43523	3.90144e-21	2.55667e-19	up
ENSG00000181885.18	472.75	3.16941	0.449228	7.05524	1.72308e-12	2.43883e-11	up
ENSG00000182040.9	38.37	3.44017	0.614343	5.59976	2.14643e-08	1.49487e-07	up
ENSG00000182132.14	12.4303	-4.44472	0.654593	-6.79005	1.12096e-11	1.37498e-10	down
ENSG00000182183.15	9.72833	4.31704	0.665635	6.48559	8.83839e-11	9.29931e-10	up
ENSG00000182253.15	155.881	-3.47075	0.387838	-8.94897	3.58799e-19	1.74626e-17	down
ENSG00000182272.12	74.9321	-3.57645	0.376698	-9.49422	2.21869e-21	1.49173e-19	down
ENSG00000182326.15	6133.75	-2.43274	0.556344	-4.37273	1.22702e-05	5.01934e-05	down
ENSG00000182489.9	11.4289	4.40148	0.701786	6.27183	3.56833e-10	3.37087e-09	up
ENSG00000182575.8	68.2764	-3.21103	0.467329	-6.87102	6.37438e-12	8.17423e-11	down
ENSG00000182759.4	19.7923	-4.47577	0.93137	-4.80558	1.54307e-06	7.5765e-06	down
ENSG00000182795.13	915.256	3.03816	0.429911	7.06696	1.58364e-12	2.25297e-11	up
ENSG00000182836.10	2.6927	-5.13951	1.18212	-4.34771	1.37569e-05	5.57136e-05	down
ENSG00000182853.12	168.723	-2.50529	0.462357	-5.41851	6.00967e-08	3.85624e-07	down
ENSG00000182870.13	23.1613	-2.14191	0.472542	-4.53274	5.82228e-06	2.553e-05	down
ENSG00000182885.17	19.7693	-2.36137	0.798135	-2.95861	0.0030903	0.00740116	down
ENSG00000182899.17	7318.88	-2.51079	0.240114	-10.4567	1.36555e-25	1.91004e-23	down
ENSG00000182916.8	80.4257	-4.59091	0.396489	-11.5789	5.26969e-31	1.5948e-28	down
ENSG00000182938.7	2.50468	-4.09594	1.32448	-3.0925	0.00198479	0.00497319	down
ENSG00000182968.5	2.95271	-4.63932	1.05813	-4.38447	1.16271e-05	4.7833e-05	down
ENSG00000182983.15	54.4603	3.49804	0.493504	7.08817	1.35895e-12	1.9483e-11	up
ENSG00000182993.5	4357.64	-3.28478	0.613727	-5.35219	8.68969e-08	5.41925e-07	down
ENSG00000183034.13	35.2157	3.6259	0.637492	5.68776	1.28715e-08	9.29886e-08	up
ENSG00000183036.11	40.3675	-3.92656	1.03555	-3.79178	0.000149573	0.000481277	down
ENSG00000183044.12	211.321	2.42874	0.272641	8.90818	5.18761e-19	2.4392e-17	up
ENSG00000183048.12	26.6028	2.40951	0.428628	5.62145	1.89357e-08	1.32654e-07	up
ENSG00000183067.5	4.61637	2.34737	0.71262	3.29399	0.000987748	0.00266295	up
ENSG00000183230.18	4.98076	-3.64703	0.874588	-4.16999	3.04607e-05	0.0001144	down
ENSG00000183287.14	20.7836	-2.27404	0.444947	-5.1108	3.20794e-07	1.78702e-06	down
ENSG00000183336.8	3.27068	4.32533	1.18149	3.66091	0.00025132	0.000769257	up
ENSG00000183346.9	14.2118	-2.99464	0.603661	-4.96079	7.02074e-07	3.65531e-06	down
ENSG00000183347.15	30.5181	2.52152	0.700505	3.59957	0.000318739	0.000951813	up
ENSG00000183423.12	5.21007	3.00235	0.756249	3.97006	7.18548e-05	0.00024825	up
ENSG00000183439.9	27.5819	-2.72361	0.419331	-6.49513	8.29627e-11	8.77885e-10	down
ENSG00000183454.18	187.353	3.96506	0.661562	5.99348	2.05393e-09	1.71884e-08	up
ENSG00000183479.13	6.66342	2.48106	0.652429	3.8028	0.000143068	0.00046267	up
ENSG00000183496.6	49.362	-2.59625	0.568689	-4.56532	4.98731e-06	2.21784e-05	down
ENSG00000183508.5	193.191	-2.04725	0.351306	-5.82755	5.62483e-09	4.34054e-08	down
ENSG00000183530.14	154.054	2.0327	0.277952	7.31314	2.60969e-13	4.25033e-12	up
ENSG00000183598.4	8.57306	-5.9121	0.932849	-6.33769	2.33242e-10	2.2677e-09	down
ENSG00000183615.6	43.9558	-2.53845	0.336324	-7.54762	4.43299e-14	8.32013e-13	down
ENSG00000183691.6	89.3653	-4.76358	0.741623	-6.42318	1.33457e-10	1.36115e-09	down
ENSG00000183696.14	632.459	-2.07877	0.394413	-5.27055	1.36013e-07	8.16422e-07	down
ENSG00000183723.13	171.35	2.14703	0.235343	9.12302	7.30618e-20	3.84846e-18	up
ENSG00000183742.13	102.615	3.90074	0.665708	5.85954	4.64142e-09	3.64073e-08	up
ENSG00000183765.23	326.511	-2.01319	0.187737	-10.7235	7.89974e-27	1.34175e-24	down
ENSG00000183770.7	15.2614	-5.90275	0.705255	-8.36967	5.7781e-17	1.80444e-15	down
ENSG00000183778.18	248.649	5.9612	0.613914	9.71016	2.72902e-22	2.13261e-20	up
ENSG00000183779.7	476.006	-2.62176	0.268331	-9.77063	1.5052e-22	1.27178e-20	down
ENSG00000183780.13	59.7613	3.06075	0.524145	5.8395	5.23566e-09	4.05685e-08	up
ENSG00000183801.8	139.29	-2.21598	0.544101	-4.07274	4.64637e-05	0.000167581	down
ENSG00000183807.8	14.5753	-3.09363	0.85133	-3.63388	0.00027919	0.000844932	down
ENSG00000183813.7	3.29653	3.32715	1.10454	3.01224	0.00259329	0.0063181	up
ENSG00000183837.10	7.15774	-2.46026	0.787727	-3.12324	0.00178871	0.00454065	down
ENSG00000183844.17	37.5114	4.0824	0.633307	6.44616	1.14718e-10	1.18088e-09	up
ENSG00000183856.11	34.1685	2.37075	0.586866	4.03967	5.35259e-05	0.000190227	up
ENSG00000183914.14	4.47555	-4.35753	0.83193	-5.23785	1.62458e-07	9.60951e-07	down
ENSG00000183963.19	439.265	-2.53599	0.420249	-6.03448	1.59471e-09	1.35429e-08	down
ENSG00000184014.9	798.715	-2.13375	0.403176	-5.29237	1.20744e-07	7.31897e-07	down
ENSG00000184113.10	456.802	-3.794	0.662756	-5.72457	1.03694e-08	7.6068e-08	down
ENSG00000184144.12	7.98417	-2.96893	0.946349	-3.13725	0.00170542	0.00435914	down
ENSG00000184160.8	48.4317	-4.76031	0.515118	-9.24119	2.43765e-20	1.37541e-18	down
ENSG00000184205.14	1422.94	-3.00531	0.330568	-9.09135	9.7814e-20	5.11985e-18	down
ENSG00000184226.15	33.9865	-4.17265	0.712298	-5.85801	4.68456e-09	3.66766e-08	down
ENSG00000184232.9	462.194	-2.9164	0.298524	-9.76942	1.52319e-22	1.28048e-20	down
ENSG00000184260.6	42.2468	-3.96213	0.384744	-10.2981	7.18807e-25	9.06404e-23	down
ENSG00000184270.6	7.74186	-6.06412	0.796156	-7.61675	2.60133e-14	5.06423e-13	down
ENSG00000184293.7	3.77294	-2.43652	0.787168	-3.0953	0.00196614	0.00493015	down
ENSG00000184304.16	79.3949	-2.5762	0.420661	-6.12418	9.11528e-10	8.07901e-09	down
ENSG00000184305.15	6.7811	-3.51398	0.647345	-5.4283	5.68934e-08	3.66341e-07	down
ENSG00000184313.20	2.19707	2.73227	0.897173	3.04542	0.00232359	0.00572387	up
ENSG00000184350.11	2.66963	-5.11543	1.39227	-3.67415	0.000238642	0.000733148	down
ENSG00000184357.5	1.75678	-4.18404	1.39567	-2.99788	0.00271865	0.00659169	down
ENSG00000184363.10	1734.99	2.23697	0.311299	7.18591	6.67591e-13	1.0148e-11	up
ENSG00000184381.20	1160.34	-2.9669	0.308775	-9.60864	7.35162e-22	5.367e-20	down
ENSG00000184451.5	28.1824	-2.7829	0.329235	-8.45262	2.84834e-17	9.50114e-16	down
ENSG00000184497.13	201.867	-3.0706	0.390949	-7.85423	4.02232e-15	8.90313e-14	down
ENSG00000184515.11	47.2217	-4.8784	0.416	-11.7269	9.27729e-32	2.96962e-29	down
ENSG00000184524.6	9.85553	-4.37548	0.756872	-5.781	7.4257e-09	5.5651e-08	down
ENSG00000184557.4	3386.78	-2.99599	0.527084	-5.68407	1.31525e-08	9.48541e-08	down
ENSG00000184574.10	71.6748	3.11276	0.382669	8.13434	4.142e-16	1.10664e-14	up
ENSG00000184588.18	224.932	-2.77947	0.584516	-4.75517	1.9828e-06	9.55245e-06	down
ENSG00000184613.11	163.257	-4.2019	0.522537	-8.04135	8.88574e-16	2.17185e-14	down
ENSG00000184619.8	30.6465	2.06166	0.455974	4.52145	6.14166e-06	2.68173e-05	up
ENSG00000184635.16	15.0173	2.05985	0.376773	5.46708	4.57512e-08	2.99343e-07	up
ENSG00000184678.10	203.517	-2.24532	0.338044	-6.6421	3.09252e-11	3.53537e-10	down
ENSG00000184697.7	6.04506	-6.28887	0.932666	-6.74289	1.55262e-11	1.86999e-10	down
ENSG00000184702.20	4.34399	2.38053	0.677994	3.51114	0.000446195	0.00129186	up
ENSG00000184730.11	37.4234	3.03127	0.714135	4.24467	2.18915e-05	8.46813e-05	up
ENSG00000184785.6	82.2619	-3.11557	0.414365	-7.51889	5.52432e-14	1.02397e-12	down
ENSG00000184860.10	157.207	2.92098	0.252959	11.5473	7.62142e-31	2.22559e-28	up
ENSG00000184897.6	2506.55	-2.01041	0.21733	-9.25052	2.234e-20	1.27783e-18	down
ENSG00000184905.9	163.755	-8.13242	0.463981	-17.5275	8.83555e-69	7.35338e-65	down
ENSG00000184908.19	18.3463	-4.12373	0.60824	-6.77978	1.20361e-11	1.46769e-10	down
ENSG00000184986.11	37.1082	-2.71666	0.534962	-5.07823	3.80961e-07	2.0954e-06	down
[truncated: 444 more rows]
