# Supplementary material for: Hexokinase‐2 as a Therapeutic Target: Alleviating Herpes Simplex Keratitis Through Metabolic Reprogramming
Source: Adv Sci (Weinh). 2025 Jun 20;12(34):e03690. doi: 10.1002/advs.202503690 (PMC12442686; doi:10.1002/advs.202503690)
Supplement: Supplementary file 3 — Supplemental Table 2 [file ADVS-12-e03690-s004.xlsx]

## Sheet: Supplementary Table 2
Supplementary Table 2. Differential expression of metabolic genes
Gene	baseMean	log2FoldChange	lfcSE	stat	pvalue	padj	sig
ENSG00000174886	51.6843	1.26103	0.352046	3.58199	0.000340981	0.000971527	up
ENSG00000100453	34.0391	3.63859	1.12051	3.24726	0.00116523	0.00294433	up
ENSG00000198695	8162.36	1.71318	0.354993	4.82594	1.39342e-06	6.75996e-06	up
ENSG00000170906	2.37581	2.36293	0.935714	2.52526	0.0115612	0.0219613	up
ENSG00000189043	1443.65	-1.24815	0.166022	-7.51802	5.56122e-14	8.31866e-13	down
ENSG00000178127	12.3562	-1.62232	0.456162	-3.55645	0.0003759	0.00106258	down
ENSG00000131143	3629.04	-1.19602	0.167753	-7.12962	1.00644e-12	1.33819e-11	down
ENSG00000161281	462.267	-2.50248	0.355402	-7.04128	1.90487e-12	2.35809e-11	down
ENSG00000112695	1277.51	-1.01672	0.171006	-5.94551	2.75598e-09	1.86679e-08	down
ENSG00000131174	1135.08	-1.07976	0.194056	-5.56417	2.63404e-08	1.65898e-07	down
ENSG00000125356	528.119	-1.298	0.302032	-4.29754	1.72708e-05	7.04568e-05	down
ENSG00000109424	1.17273	-3.50634	1.29264	-2.71254	0.00667698	0.0138557	down
ENSG00000175567	176.684	2.22199	0.34121	6.51208	7.41158e-11	6.18781e-10	up
ENSG00000156467	1521.81	-1.50221	0.198684	-7.56079	4.00638e-14	6.25343e-13	down
ENSG00000173660	1176.18	-1.52283	0.217429	-7.00381	2.49099e-12	2.98088e-11	down
ENSG00000160471	17.9117	-3.09779	0.591766	-5.23482	1.65146e-07	8.59236e-07	down
ENSG00000233954	40.0415	-1.31334	0.268234	-4.89626	9.7678e-07	4.80362e-06	down
ENSG00000114573	448.219	1.01287	0.152594	6.63767	3.18677e-11	2.93346e-10	up
ENSG00000131055	15.9137	-1.7227	0.645134	-2.6703	0.00757838	0.0153708	down
ENSG00000196616	593.162	-3.35814	0.885226	-3.79353	0.000148518	0.00044805	down
ENSG00000248144	7.25548	-1.78295	0.610094	-2.92242	0.00347322	0.00784206	down
ENSG00000198099	8.92046	-5.59815	0.831652	-6.73136	1.68082e-11	1.67615e-10	down
ENSG00000196344	973.353	4.23784	0.618626	6.85041	7.3637e-12	8.01082e-11	up
ENSG00000074800	27262.6	1.28027	0.194984	6.56601	5.16812e-11	4.52525e-10	up
ENSG00000111674	173.049	-1.44215	0.451088	-3.19706	0.00138838	0.00341389	down
ENSG00000108602	36306.2	1.80398	0.407955	4.422	9.77907e-06	4.34804e-05	up
ENSG00000165140	115.365	3.22766	0.523061	6.17071	6.79824e-10	5.1927e-09	up
ENSG00000132746	43.9067	3.41864	0.935533	3.65421	0.000257974	0.00075912	up
ENSG00000149925	12.3996	-1.25131	0.464473	-2.69405	0.007059	0.0143988	down
ENSG00000109107	245.372	-1.2531	0.32718	-3.83001	0.000128136	0.000400006	down
ENSG00000106633	35.1645	-4.01618	0.463706	-8.66105	4.67428e-18	1.11871e-16	down
ENSG00000166796	6.16481	-1.87351	0.813249	-2.30373	0.0212377	0.0381217	down
ENSG00000124253	88.3245	2.03373	0.46277	4.39468	1.10934e-05	4.85673e-05	up
ENSG00000067057	502.926	-1.062	0.34988	-3.03531	0.00240286	0.00552213	down
ENSG00000164708	40.5152	1.61599	0.270463	5.97488	2.30256e-09	1.65324e-08	up
ENSG00000154930	311.596	2.55361	0.334087	7.64353	2.11343e-14	3.61295e-13	up
ENSG00000108179	630.656	-1.14733	0.317329	-3.61559	0.000299667	0.000874639	down
ENSG00000101986	97.6407	1.12847	0.270117	4.17771	2.94456e-05	0.000113666	up
ENSG00000009950	22.1847	-3.27968	0.471291	-6.95892	3.42901e-12	3.97102e-11	down
ENSG00000165240	101.523	1.57109	0.222626	7.05709	1.70025e-12	2.17996e-11	up
ENSG00000145335	96.0158	-2.27662	0.421705	-5.3986	6.71617e-08	3.82715e-07	down
ENSG00000125648	420.508	1.84948	0.233388	7.92446	2.29144e-15	4.32962e-14	up
ENSG00000171612	430.042	-3.45626	0.28532	-12.1136	8.94399e-34	8.02723e-32	down
ENSG00000162688	1236.41	3.97333	0.362614	10.9575	6.11882e-28	3.66109e-26	up
ENSG00000188157	1015.95	2.17803	0.322287	6.75804	1.39867e-11	1.43463e-10	up
ENSG00000214274	104.56	-4.10752	0.292713	-14.0326	9.85137e-45	3.53664e-42	down
ENSG00000167772	175.065	-2.01693	0.699692	-2.88259	0.00394419	0.0087948	down
ENSG00000163516	272.667	1.36679	0.204808	6.67351	2.49764e-11	2.35962e-10	up
ENSG00000117407	42.3933	1.35908	0.524638	2.59051	0.00958335	0.018698	up
ENSG00000179913	108.97	5.67801	0.54746	10.3716	3.34024e-25	1.71307e-23	up
ENSG00000117411	671.359	1.38322	0.149692	9.24043	2.45502e-20	8.01229e-19	up
ENSG00000100290	42.2211	1.88093	0.381632	4.92865	8.27982e-07	4.18656e-06	up
ENSG00000149260	608.464	3.28245	0.339493	9.66869	4.09573e-22	1.47037e-20	up
ENSG00000138794	117.138	1.64484	0.18921	8.69323	3.52293e-18	9.7287e-17	up
ENSG00000170312	60.8355	1.71168	0.542036	3.15788	0.0015892	0.00380348	up
ENSG00000115163	23.0663	1.07861	0.382566	2.8194	0.00481139	0.0102815	up
ENSG00000175264	48.9528	-1.07702	0.482462	-2.23234	0.0255927	0.0450381	down
ENSG00000175040	331.416	2.45954	0.41293	5.9563	2.58008e-09	1.81617e-08	up
ENSG00000164442	1478.06	-3.07047	0.249953	-12.2842	1.10151e-34	1.31815e-32	down
ENSG00000165215	24.5037	1.61774	0.72639	2.2271	0.0259408	0.0454281	up
ENSG00000128973	74.1466	1.49677	0.285068	5.25056	1.51635e-07	8.00546e-07	up
ENSG00000135775	212.068	1.04238	0.212375	4.90823	9.1904e-07	4.58244e-06	up
ENSG00000130635	1291.03	2.45143	0.540042	4.53933	5.64333e-06	2.59738e-05	up
ENSG00000116761	256.384	-5.77674	0.424784	-13.5992	4.04594e-42	7.26246e-40	down
ENSG00000121966	122.818	-1.05932	0.478435	-2.21413	0.0268196	0.046739	down
ENSG00000166347	202.197	-1.10696	0.200258	-5.52764	3.24566e-08	2.00895e-07	down
ENSG00000011465	96331.8	-3.61123	0.422166	-8.55404	1.18849e-17	2.66668e-16	down
ENSG00000168209	2132.7	-4.44457	0.400214	-11.1055	1.17977e-28	8.47075e-27	down
ENSG00000024526	17.4411	2.74612	0.677686	4.05219	5.07395e-05	0.000180351	up
ENSG00000151640	28.9061	-2.21925	0.672178	-3.30158	0.00096143	0.00246538	down
ENSG00000134755	2970.65	3.3748	0.381955	8.83559	9.95718e-19	2.97886e-17	up
ENSG00000146648	1640.47	1.60973	0.249605	6.44912	1.12498e-10	9.17881e-10	up
ENSG00000129521	641.493	-2.19484	0.689536	-3.18307	0.00145723	0.00353476	down
ENSG00000163435	1120.05	1.0124	0.406821	2.48856	0.0128262	0.0241079	up
ENSG00000004478	1620.2	-1.84151	0.406526	-4.52985	5.90243e-06	2.68224e-05	down
ENSG00000117308	312.382	2.18085	0.251794	8.66125	4.66623e-18	1.11871e-16	up
ENSG00000173221	790.795	-1.66321	0.316399	-5.25667	1.46684e-07	7.85965e-07	down
ENSG00000159921	327.977	1.91426	0.280837	6.81628	9.34307e-12	9.86518e-11	up
ENSG00000063660	1533.57	2.34835	0.30771	7.63169	2.31704e-14	3.78099e-13	up
ENSG00000147257	34.3019	-2.563	0.471927	-5.43092	5.60633e-08	3.24624e-07	down
ENSG00000138271	215.634	1.70248	0.428068	3.97712	6.97536e-05	0.000238491	up
ENSG00000104812	239.912	1.42583	0.212874	6.69801	2.11283e-11	2.05002e-10	up
ENSG00000072571	34.5072	1.56358	0.515386	3.0338	0.00241497	0.00552213	up
ENSG00000152413	93.8975	-1.68201	0.545743	-3.08205	0.00205583	0.0047925	down
ENSG00000171004	53.6872	4.06887	0.658705	6.17707	6.53003e-10	5.09626e-09	up
ENSG00000044574	9493.3	-2.74529	0.353597	-7.7639	8.23548e-15	1.47827e-13	down
ENSG00000138413	526.892	1.22095	0.280266	4.35638	1.32229e-05	5.52987e-05	up
ENSG00000137331	77.6337	-4.32194	0.515407	-8.38549	5.0514e-17	1.06674e-15	down
ENSG00000146674	1411.35	-1.48521	0.536989	-2.76581	0.00567817	0.0120619	down
ENSG00000185950	630.502	-1.33444	0.250313	-5.33109	9.76276e-08	5.39205e-07	down
ENSG00000172183	327.331	-1.73175	0.421262	-4.11087	3.94165e-05	0.000144393	down
ENSG00000100196	184.066	-1.6513	0.475151	-3.47532	0.000510246	0.00140906	down
ENSG00000112984	38.1732	1.71491	0.549653	3.11999	0.00180859	0.00424368	up
ENSG00000065833	151.421	-1.00358	0.320706	-3.12927	0.00175243	0.00413897	down
ENSG00000119950	545.333	-1.03179	0.188725	-5.46717	4.57277e-08	2.73604e-07	down
ENSG00000113569	118.116	1.20004	0.210208	5.70881	1.13768e-08	7.42596e-08	up
ENSG00000114268	85.9838	1.31933	0.274904	4.79924	1.59266e-06	7.52322e-06	up
ENSG00000120253	164.916	1.96651	0.195256	10.0714	7.39007e-24	3.31629e-22	up
ENSG00000124789	508.849	-1.25899	0.320474	-3.92854	8.5464e-05	0.000278923	down
ENSG00000132182	67.1924	3.78985	0.463974	8.16824	3.12932e-16	6.24126e-15	up
ENSG00000155561	284.453	1.22869	0.185748	6.61481	3.7203e-11	3.33897e-10	up
ENSG00000170525	1434.97	-2.73426	0.416754	-6.56085	5.3502e-11	4.57315e-10	down
