# Supplementary material for: Hexokinase‐2 as a Therapeutic Target: Alleviating Herpes Simplex Keratitis Through Metabolic Reprogramming
Source: Adv Sci (Weinh). 2025 Jun 20;12(34):e03690. doi: 10.1002/advs.202503690 (PMC12442686; doi:10.1002/advs.202503690)
Supplement: Supplementary file 4 — Supplemental Table 3 [file ADVS-12-e03690-s003.xlsx]

## Sheet: Supplementary Table 3
Supplementary Table 3.Energy metabolism related gene sets
KEGG_OXIDATIVE_PHOSPHORYLATION	https://www.gsea-msigdb.org/gsea/msigdb/human/geneset/KEGG_OXIDATIVE_PHOSPHORYLATION	ATP12A	ATP4A	ATP4B	ATP5F1A	ATP5F1B	ATP5F1C	ATP5F1D	ATP5F1E	ATP5MC1	ATP5MC1P5	ATP5MC2	ATP5MC3	ATP5ME	ATP5MF	ATP5MG	ATP5PB	ATP5PD	ATP5PF	ATP5PO	ATP6AP1	ATP6V0A1	ATP6V0A2	ATP6V0A4	ATP6V0B	ATP6V0C	ATP6V0D1	ATP6V0D2	ATP6V0E1	ATP6V0E2	ATP6V1A	ATP6V1B1	ATP6V1B2	ATP6V1C1	ATP6V1C2	ATP6V1D	ATP6V1E1	ATP6V1E2	ATP6V1F	ATP6V1G1	ATP6V1G2	ATP6V1G3	ATP6V1H	COX10	COX11	COX15	COX17	COX4I1	COX4I2
MOOTHA_VOXPHOS	https://www.gsea-msigdb.org/gsea/msigdb/human/geneset/MOOTHA_VOXPHOS	ATP5F1B	ATP5F1C	ATP5F1D	ATP5F1E	ATP5MC1	ATP5MC2	ATP5MC3	ATP5ME	ATP5MF	ATP5MG	ATP5PB	ATP5PD	ATP5PF	ATP5PO	BCL2L1	BCS1L	BEX3	CBARP	CNOT7	COX10	COX11	COX15	COX4I1	COX5A	COX5B	COX6A1	COX6A2	COX6B1	COX6C	COX7A1	COX7A2	COX7A2L	COX7B	COX7C	COX8A	CYB5A	CYC1	CYCS	GATB	MBD3	NDUFA1	NDUFA10	NDUFA13	NDUFA2	NDUFA3	NDUFA4	NDUFA4L2	NDUFA5
WP_HIF1A_AND_PPARG_REGULATION_OF_GLYCOLYSIS	https://www.gsea-msigdb.org/gsea/msigdb/human/geneset/WP_HIF1A_AND_PPARG_REGULATION_OF_GLYCOLYSIS	GAPDH	GPAT3	GPD1	HIF1A	LDHA	PPARG	SLC2A1	TPI1
WP_OXIDATIVE_PHOSPHORYLATION	https://www.gsea-msigdb.org/gsea/msigdb/human/geneset/WP_OXIDATIVE_PHOSPHORYLATION	ATP5F1A	ATP5F1B	ATP5F1D	ATP5F1E	ATP5MC1	ATP5MC2	ATP5MC3	ATP5ME	ATP5MF	ATP5MG	ATP5PB	ATP5PD	ATP5PF	ATP5PO	ATP6AP1	ATP6AP2	DMAC2L	GZMB	MT-ATP6	MT-ND1	MT-ND2	MT-ND3	MT-ND4	MT-ND4L	MT-ND5	MT-ND6	NDUFA10	NDUFA11	NDUFA2	NDUFA3	NDUFA4	NDUFA4L2	NDUFA5	NDUFA6	NDUFA7	NDUFA8	NDUFA9	NDUFAB1	NDUFB1	NDUFB10	NDUFB2	NDUFB4	NDUFB5	NDUFB6	NDUFB7	NDUFB8	NDUFB9	NDUFC1
WP_AEROBIC_GLYCOLYSIS	https://www.gsea-msigdb.org/gsea/msigdb/human/geneset/WP_AEROBIC_GLYCOLYSIS	ALDOA	ENO1	GAPDH	GPI	HK1	LDHA	PFKM	PGAM2	PGK1	PKM	SLC2A1	TPI1
REACTOME_REGULATION_OF_GLYCOLYSIS_BY_FRUCTOSE_2_6_BISPHOSPHATE_METABOLISM	https://www.gsea-msigdb.org/gsea/msigdb/human/geneset/REACTOME_REGULATION_OF_GLYCOLYSIS_BY_FRUCTOSE_2_6_BISPHOSPHATE_METABOLISM	PFKFB1	PFKFB2	PFKFB3	PFKFB4	PPP2CA	PPP2CB	PPP2R1A	PPP2R1B	PPP2R5D	PRKACA	PRKACB	PRKACG
REACTOME_GLYCOLYSIS	https://www.gsea-msigdb.org/gsea/msigdb/human/geneset/REACTOME_GLYCOLYSIS	AAAS	ADPGK	ALDOA	ALDOB	ALDOC	BPGM	ENO1	ENO2	ENO3	GAPDH	GAPDHS	GCK	GCKR	GNPDA1	GNPDA2	GPI	HK1	HK2	HK3	NDC1	NUP107	NUP133	NUP153	NUP155	NUP160	NUP188	NUP205	NUP210	NUP214	NUP35	NUP37	NUP42	NUP43	NUP50	NUP54	NUP58	NUP62	NUP85	NUP88	NUP93	NUP98	PFKFB1	PFKFB2	PFKFB3	PFKFB4	PFKL	PFKM	PFKP
KEGG_GLYCOLYSIS_GLUCONEOGENESIS	https://www.gsea-msigdb.org/gsea/msigdb/human/geneset/KEGG_GLYCOLYSIS_GLUCONEOGENESIS	ACSS1	ACSS2	ADH1A	ADH1B	ADH1C	ADH4	ADH5	ADH6	ADH7	AKR1A1	ALDH1A3	ALDH1B1	ALDH2	ALDH3A1	ALDH3A2	ALDH3B1	ALDH3B2	ALDH7A1	ALDH9A1	ALDOA	ALDOB	ALDOC	BPGM	DLAT	DLD	ENO1	ENO2	ENO3	FBP1	FBP2	G6PC1	G6PC2	GALM	GAPDH	GCK	GPI	HK1	HK2	HK3	LDHA	LDHAL6A	LDHAL6B	LDHB	LDHC	PCK1	PCK2	PDHA1	PDHA2
KEGG_CITRATE_CYCLE_TCA_CYCLE	https://www.gsea-msigdb.org/gsea/msigdb/human/geneset/KEGG_CITRATE_CYCLE_TCA_CYCLE	ACLY	ACO1	ACO2	CS	DLAT	DLD	DLST	FH	IDH1	IDH2	IDH3A	IDH3B	IDH3G	MDH1	MDH2	OGDH	OGDHL	PC	PCK1	PCK2	PDHA1	PDHA2	PDHB	SDHA	SDHB	SDHC	SDHD	SUCLA2	SUCLG1	SUCLG2	SUCLG2P2
HALLMARK_OXIDATIVE_PHOSPHORYLATION	https://www.gsea-msigdb.org/gsea/msigdb/human/geneset/HALLMARK_OXIDATIVE_PHOSPHORYLATION	ABCB7	ACAA1	ACAA2	ACADM	ACADSB	ACADVL	ACAT1	ACO2	AFG3L2	AIFM1	ALAS1	ALDH6A1	ATP1B1	ATP5F1A	ATP5F1B	ATP5F1C	ATP5F1D	ATP5F1E	ATP5MC1	ATP5MC2	ATP5MC3	ATP5ME	ATP5MF	ATP5MG	ATP5PB	ATP5PD	ATP5PF	ATP5PO	ATP6AP1	ATP6V0B	ATP6V0C	ATP6V0E1	ATP6V1C1	ATP6V1D	ATP6V1E1	ATP6V1F	ATP6V1G1	ATP6V1H	BAX	BCKDHA	BDH2	CASP7	COX10	COX11	COX15	COX17	COX4I1	COX5A
GOBP_OXIDATIVE_PHOSPHORYLATION	https://www.gsea-msigdb.org/gsea/msigdb/human/geneset/GOBP_OXIDATIVE_PHOSPHORYLATION	ABCD1	ACTN3	AFG1L	AK4	ANTKMT	ATP5F1A	ATP5F1B	ATP5F1C	ATP5F1D	ATP5F1E	ATP5F1EP2	ATP5ME	ATP5MF	ATP5MG	ATP5PB	ATP5PD	ATP5PF	ATP5PO	ATP7A	ATPSCKMT	BID	C2orf69	CCNB1	CDK1	CHCHD10	CHCHD2	COA6	COQ9	COX15	COX4I1	COX4I2	COX5A	COX5B	COX6A1	COX6A2	COX6B1	COX6B2	COX6C	COX7A1	COX7A2	COX7A2L	COX7A2P2	COX7B	COX7B2	COX7C	COX8A	COX8C	CYC1
GOBP_NEGATIVE_REGULATION_OF_OXIDATIVE_PHOSPHORYLATION	https://www.gsea-msigdb.org/gsea/msigdb/human/geneset/GOBP_NEGATIVE_REGULATION_OF_OXIDATIVE_PHOSPHORYLATION	ACTN3	DNAJC15	MIR210	MLXIPL	PDE12	PPIF	RHOA	SNCA	TNF
GOBP_MITOCHONDRIAL_ELECTRON_TRANSPORT_UBIQUINOL_TO_CYTOCHROME_C	https://www.gsea-msigdb.org/gsea/msigdb/human/geneset/GOBP_MITOCHONDRIAL_ELECTRON_TRANSPORT_UBIQUINOL_TO_CYTOCHROME_C	CYC1	CYCS	MT-CYB	UQCC3	UQCR10	UQCR11	UQCRB	UQCRC1	UQCRC2	UQCRFS1	UQCRFS1P1	UQCRH	UQCRHL	UQCRQ
GOBP_MITOCHONDRIAL_ELECTRON_TRANSPORT_SUCCINATE_TO_UBIQUINONE	https://www.gsea-msigdb.org/gsea/msigdb/human/geneset/GOBP_MITOCHONDRIAL_ELECTRON_TRANSPORT_SUCCINATE_TO_UBIQUINONE	SDHA	SDHAF2	SDHB	SDHC	SDHD
GOBP_MITOCHONDRIAL_ELECTRON_TRANSPORT_NADH_TO_UBIQUINONE	https://www.gsea-msigdb.org/gsea/msigdb/human/geneset/GOBP_MITOCHONDRIAL_ELECTRON_TRANSPORT_NADH_TO_UBIQUINONE	COQ9	DLD	DNAJC15	ISCU	MIR210	MT-ND1	MT-ND2	MT-ND3	MT-ND4	MT-ND4L	MT-ND5	MT-ND6	NDUFA1	NDUFA10	NDUFA2	NDUFA3	NDUFA4	NDUFA5	NDUFA6	NDUFA7	NDUFA8	NDUFA9	NDUFAB1	NDUFAF1	NDUFB1	NDUFB10	NDUFB2	NDUFB3	NDUFB4	NDUFB5	NDUFB6	NDUFB7	NDUFB8	NDUFB9	NDUFC1	NDUFC2	NDUFC2-KCTD14	NDUFS1	NDUFS2	NDUFS3	NDUFS4	NDUFS5	NDUFS6	NDUFS7	NDUFS8	NDUFV1	NDUFV2	NDUFV3
GOBP_MITOCHONDRIAL_ELECTRON_TRANSPORT_CYTOCHROME_C_TO_OXYGEN	https://www.gsea-msigdb.org/gsea/msigdb/human/geneset/GOBP_MITOCHONDRIAL_ELECTRON_TRANSPORT_CYTOCHROME_C_TO_OXYGEN	AFG1L	COX15	COX4I1	COX4I2	COX5A	COX5B	COX6A1	COX6A2	COX6B1	COX6C	COX7A1	COX7A2	COX7A2L	COX7A2P2	COX7B	COX7C	COX8A	COX8C	CYCS	MT-CO1	MT-CO2	MT-CO3	MTCO2P12	NDUFA4
WP_HIF1A_AND_PPARG_REGULATION_OF_GLYCOLYSIS	https://www.gsea-msigdb.org/gsea/msigdb/human/geneset/WP_HIF1A_AND_PPARG_REGULATION_OF_GLYCOLYSIS	GAPDH	GPAT3	GPD1	HIF1A	LDHA	PPARG	SLC2A1	TPI1
WP_AEROBIC_GLYCOLYSIS	https://www.gsea-msigdb.org/gsea/msigdb/human/geneset/WP_AEROBIC_GLYCOLYSIS	ALDOA	ENO1	GAPDH	GPI	HK1	LDHA	PFKM	PGAM2	PGK1	PKM	SLC2A1	TPI1
REACTOME_REGULATION_OF_GLYCOLYSIS_BY_FRUCTOSE_2_6_BISPHOSPHATE_METABOLISM	https://www.gsea-msigdb.org/gsea/msigdb/human/geneset/REACTOME_REGULATION_OF_GLYCOLYSIS_BY_FRUCTOSE_2_6_BISPHOSPHATE_METABOLISM	PFKFB1	PFKFB2	PFKFB3	PFKFB4	PPP2CA	PPP2CB	PPP2R1A	PPP2R1B	PPP2R5D	PRKACA	PRKACB	PRKACG
REACTOME_GLYCOLYSIS	https://www.gsea-msigdb.org/gsea/msigdb/human/geneset/REACTOME_GLYCOLYSIS	AAAS	ADPGK	ALDOA	ALDOB	ALDOC	BPGM	ENO1	ENO2	ENO3	GAPDH	GAPDHS	GCK	GCKR	GNPDA1	GNPDA2	GPI	HK1	HK2	HK3	NDC1	NUP107	NUP133	NUP153	NUP155	NUP160	NUP188	NUP205	NUP210	NUP214	NUP35	NUP37	NUP42	NUP43	NUP50	NUP54	NUP58	NUP62	NUP85	NUP88	NUP93	NUP98	PFKFB1	PFKFB2	PFKFB3	PFKFB4	PFKL	PFKM	PFKP
KEGG_GLYCOLYSIS_GLUCONEOGENESIS	https://www.gsea-msigdb.org/gsea/msigdb/human/geneset/KEGG_GLYCOLYSIS_GLUCONEOGENESIS	ACSS1	ACSS2	ADH1A	ADH1B	ADH1C	ADH4	ADH5	ADH6	ADH7	AKR1A1	ALDH1A3	ALDH1B1	ALDH2	ALDH3A1	ALDH3A2	ALDH3B1	ALDH3B2	ALDH7A1	ALDH9A1	ALDOA	ALDOB	ALDOC	BPGM	DLAT	DLD	ENO1	ENO2	ENO3	FBP1	FBP2	G6PC1	G6PC2	GALM	GAPDH	GCK	GPI	HK1	HK2	HK3	LDHA	LDHAL6A	LDHAL6B	LDHB	LDHC	PCK1	PCK2	PDHA1	PDHA2
KEGG_CITRATE_CYCLE_TCA_CYCLE	https://www.gsea-msigdb.org/gsea/msigdb/human/geneset/KEGG_CITRATE_CYCLE_TCA_CYCLE	ACLY	ACO1	ACO2	CS	DLAT	DLD	DLST	FH	IDH1	IDH2	IDH3A	IDH3B	IDH3G	MDH1	MDH2	OGDH	OGDHL	PC	PCK1	PCK2	PDHA1	PDHA2	PDHB	SDHA	SDHB	SDHC	SDHD	SUCLA2	SUCLG1	SUCLG2	SUCLG2P2
HALLMARK_GLYCOLYSIS	https://www.gsea-msigdb.org/gsea/msigdb/human/geneset/HALLMARK_GLYCOLYSIS	ABCB6	ADORA2B	AGL	AGRN	AK3	AK4	AKR1A1	ALDH7A1	ALDH9A1	ALDOA	ALDOB	ALG1	ANG	ANGPTL4	ANKZF1	ARPP19	ARTN	AURKA	B3GALT6	B3GAT1	B3GAT3	B3GNT3	B4GALT1	B4GALT2	B4GALT4	B4GALT7	BIK	BPNT1	CACNA1H	CAPN5	CASP6	CD44	CDK1	CENPA	CHPF	CHPF2	CHST1	CHST12	CHST2	CHST4	CHST6	CITED2	CLDN3	CLDN9	CLN6	COG2	COL5A1	COPB2
GOMF_LACTATE_TRANSMEMBRANE_TRANSPORTER_ACTIVITY	https://www.gsea-msigdb.org/gsea/msigdb/human/geneset/GOMF_LACTATE_TRANSMEMBRANE_TRANSPORTER_ACTIVITY	SLC16A1	SLC16A3	SLC16A7	SLC16A8	SLC5A12	SLC5A8
GOBP_LACTATE_TRANSMEMBRANE_TRANSPORT	https://www.gsea-msigdb.org/gsea/msigdb/human/geneset/GOBP_LACTATE_TRANSMEMBRANE_TRANSPORT	EMB	SLC16A1	SLC16A3	SLC16A7	SLC16A8	SLC5A12	SLC5A8
GOBP_FRUCTOSE_1_6_BISPHOSPHATE_METABOLIC_PROCESS	https://www.gsea-msigdb.org/gsea/msigdb/human/geneset/GOBP_FRUCTOSE_1_6_BISPHOSPHATE_METABOLIC_PROCESS	ALDOA	ALDOB	ALDOC	FBP1	FBP2	IFNG	PFKL	PFKM	PFKP	TIGAR
BIOCARTA_KREB_PATHWAY	https://www.gsea-msigdb.org/gsea/msigdb/human/geneset/BIOCARTA_KREB_PATHWAY	ACO2	CS	FH	IDH2	MDH1	OGDH	SDHA	SUCLA2
BIOCARTA_GLYCOLYSIS_PATHWAY	https://www.gsea-msigdb.org/gsea/msigdb/human/geneset/BIOCARTA_GLYCOLYSIS_PATHWAY	GAPDH	GPI	HK1
BIOCARTA_ETC_PATHWAY	https://www.gsea-msigdb.org/gsea/msigdb/human/geneset/BIOCARTA_ETC_PATHWAY	ATP5F1A	GPD2	NDUFA1	SDHA	SDHB	SDHC	SDHD	SLC25A4	SLC25A6	UQCRC1
BIOCARTA_GLYCOLYSIS_PATHWAY	https://www.gsea-msigdb.org/gsea/msigdb/human/geneset/BIOCARTA_GLYCOLYSIS_PATHWAY	GAPDH	GPI	HK1
WP_OXIDATIVE_PHOSPHORYLATION	https://www.gsea-msigdb.org/gsea/msigdb/human/geneset/WP_OXIDATIVE_PHOSPHORYLATION	ATP5F1A	ATP5F1B	ATP5F1D	ATP5F1E	ATP5MC1	ATP5MC2	ATP5MC3	ATP5ME	ATP5MF	ATP5MG	ATP5PB	ATP5PD	ATP5PF	ATP5PO	ATP6AP1	ATP6AP2	DMAC2L	GZMB	MT-ATP6	MT-ND1	MT-ND2	MT-ND3	MT-ND4	MT-ND4L	MT-ND5	MT-ND6	NDUFA10	NDUFA11	NDUFA2	NDUFA3	NDUFA4	NDUFA4L2	NDUFA5	NDUFA6	NDUFA7	NDUFA8	NDUFA9	NDUFAB1	NDUFB1	NDUFB10	NDUFB2	NDUFB4	NDUFB5	NDUFB6	NDUFB7	NDUFB8	NDUFB9	NDUFC1
KEGG_OXIDATIVE_PHOSPHORYLATION	https://www.gsea-msigdb.org/gsea/msigdb/human/geneset/KEGG_OXIDATIVE_PHOSPHORYLATION	ATP12A	ATP4A	ATP4B	ATP5F1A	ATP5F1B	ATP5F1C	ATP5F1D	ATP5F1E	ATP5MC1	ATP5MC1P5	ATP5MC2	ATP5MC3	ATP5ME	ATP5MF	ATP5MG	ATP5PB	ATP5PD	ATP5PF	ATP5PO	ATP6AP1	ATP6V0A1	ATP6V0A2	ATP6V0A4	ATP6V0B	ATP6V0C	ATP6V0D1	ATP6V0D2	ATP6V0E1	ATP6V0E2	ATP6V1A	ATP6V1B1	ATP6V1B2	ATP6V1C1	ATP6V1C2	ATP6V1D	ATP6V1E1	ATP6V1E2	ATP6V1F	ATP6V1G1	ATP6V1G2	ATP6V1G3	ATP6V1H	COX10	COX11	COX15	COX17	COX4I1	COX4I2
MOOTHA_VOXPHOS	https://www.gsea-msigdb.org/gsea/msigdb/human/geneset/MOOTHA_VOXPHOS	ATP5F1B	ATP5F1C	ATP5F1D	ATP5F1E	ATP5MC1	ATP5MC2	ATP5MC3	ATP5ME	ATP5MF	ATP5MG	ATP5PB	ATP5PD	ATP5PF	ATP5PO	BCL2L1	BCS1L	BEX3	CBARP	CNOT7	COX10	COX11	COX15	COX4I1	COX5A	COX5B	COX6A1	COX6A2	COX6B1	COX6C	COX7A1	COX7A2	COX7A2L	COX7B	COX7C	COX8A	CYB5A	CYC1	CYCS	GATB	MBD3	NDUFA1	NDUFA10	NDUFA13	NDUFA2	NDUFA3	NDUFA4	NDUFA4L2	NDUFA5
GOCC_MITOCHONDRIAL_CRISTA	https://www.gsea-msigdb.org/gsea/msigdb/human/geneset/GOCC_MITOCHONDRIAL_CRISTA	ATPSCKMT	CIBAR1	COX6B2	LYN	OPA1	PTPN1	SLC8B1	TMEM70
GOCC_PROTON_TRANSPORTING_ATP_SYNTHASE_COMPLEX	https://www.gsea-msigdb.org/gsea/msigdb/human/geneset/GOCC_PROTON_TRANSPORTING_ATP_SYNTHASE_COMPLEX	ATP5F1A	ATP5F1B	ATP5F1C	ATP5F1D	ATP5F1E	ATP5F1EP2	ATP5MC1	ATP5MC2	ATP5MC3	ATP5ME	ATP5MF	ATP5MG	ATP5MGL	ATP5MJ	ATP5MK	ATP5PB	ATP5PD	ATP5PF	ATP5PO	DMAC2L	MT-ATP6	MT-ATP8
GOMF_OXIDATIVE_PHOSPHORYLATION_UNCOUPLER_ACTIVITY	https://www.gsea-msigdb.org/gsea/msigdb/human/geneset/GOMF_OXIDATIVE_PHOSPHORYLATION_UNCOUPLER_ACTIVITY	SLC25A4	SLC25A5	UCP1	UCP2	UCP3
GOMF_PYRUVATE_DEHYDROGENASE_ACTIVITY	https://www.gsea-msigdb.org/gsea/msigdb/human/geneset/GOMF_PYRUVATE_DEHYDROGENASE_ACTIVITY	DLAT	DLD	PDHA1	PDHA2	PDHB	PDHX
HALLMARK_GLYCOLYSIS	https://www.gsea-msigdb.org/gsea/msigdb/human/geneset/HALLMARK_GLYCOLYSIS	ABCB6	ADORA2B	AGL	AGRN	AK3	AK4	AKR1A1	ALDH7A1	ALDH9A1	ALDOA	ALDOB	ALG1	ANG	ANGPTL4	ANKZF1	ARPP19	ARTN	AURKA	B3GALT6	B3GAT1	B3GAT3	B3GNT3	B4GALT1	B4GALT2	B4GALT4	B4GALT7	BIK	BPNT1	CACNA1H	CAPN5	CASP6	CD44	CDK1	CENPA	CHPF	CHPF2	CHST1	CHST12	CHST2	CHST4	CHST6	CITED2	CLDN3	CLDN9	CLN6	COG2	COL5A1	COPB2
GOMF_PYRUVATE_DEHYDROGENASE_ACTIVITY	https://www.gsea-msigdb.org/gsea/msigdb/human/geneset/GOMF_PYRUVATE_DEHYDROGENASE_ACTIVITY	DLAT	DLD	PDHA1	PDHA2	PDHB	PDHX
GOMF_OXIDATIVE_PHOSPHORYLATION_UNCOUPLER_ACTIVITY	https://www.gsea-msigdb.org/gsea/msigdb/human/geneset/GOMF_OXIDATIVE_PHOSPHORYLATION_UNCOUPLER_ACTIVITY	SLC25A4	SLC25A5	UCP1	UCP2	UCP3
GOMF_LACTATE_TRANSMEMBRANE_TRANSPORTER_ACTIVITY	https://www.gsea-msigdb.org/gsea/msigdb/human/geneset/GOMF_LACTATE_TRANSMEMBRANE_TRANSPORTER_ACTIVITY	SLC16A1	SLC16A3	SLC16A7	SLC16A8	SLC5A12	SLC5A8
BIOCARTA_FEEDER_PATHWAY	https://www.gsea-msigdb.org/gsea/msigdb/human/geneset/BIOCARTA_FEEDER_PATHWAY	HK1	KHK	LCT	MPI	PGM1	PYGL	PYGM	TPI1	TREH
BIOCARTA_ETC_PATHWAY	https://www.gsea-msigdb.org/gsea/msigdb/human/geneset/BIOCARTA_ETC_PATHWAY	ATP5F1A	GPD2	NDUFA1	SDHA	SDHB	SDHC	SDHD	SLC25A4	SLC25A6	UQCRC1
BIOCARTA_GLYCOLYSIS_PATHWAY	https://www.gsea-msigdb.org/gsea/msigdb/human/geneset/BIOCARTA_GLYCOLYSIS_PATHWAY	GAPDH	GPI	HK1
BIOCARTA_KREB_PATHWAY	https://www.gsea-msigdb.org/gsea/msigdb/human/geneset/BIOCARTA_KREB_PATHWAY	ACO2	CS	FH	IDH2	MDH1	OGDH	SDHA	SUCLA2
GOBP_FRUCTOSE_1_6_BISPHOSPHATE_METABOLIC_PROCESS	https://www.gsea-msigdb.org/gsea/msigdb/human/geneset/GOBP_FRUCTOSE_1_6_BISPHOSPHATE_METABOLIC_PROCESS	ALDOA	ALDOB	ALDOC	FBP1	FBP2	IFNG	PFKL	PFKM	PFKP	TIGAR
GOBP_LACTATE_TRANSMEMBRANE_TRANSPORT	https://www.gsea-msigdb.org/gsea/msigdb/human/geneset/GOBP_LACTATE_TRANSMEMBRANE_TRANSPORT	EMB	SLC16A1	SLC16A3	SLC16A7	SLC16A8	SLC5A12	SLC5A8
GOBP_MITOCHONDRIAL_ELECTRON_TRANSPORT_CYTOCHROME_C_TO_OXYGEN	https://www.gsea-msigdb.org/gsea/msigdb/human/geneset/GOBP_MITOCHONDRIAL_ELECTRON_TRANSPORT_CYTOCHROME_C_TO_OXYGEN	AFG1L	COX15	COX4I1	COX4I2	COX5A	COX5B	COX6A1	COX6A2	COX6B1	COX6C	COX7A1	COX7A2	COX7A2L	COX7A2P2	COX7B	COX7C	COX8A	COX8C	CYCS	MT-CO1	MT-CO2	MT-CO3	MTCO2P12	NDUFA4
GOBP_MITOCHONDRIAL_ELECTRON_TRANSPORT_NADH_TO_UBIQUINONE	https://www.gsea-msigdb.org/gsea/msigdb/human/geneset/GOBP_MITOCHONDRIAL_ELECTRON_TRANSPORT_NADH_TO_UBIQUINONE	COQ9	DLD	DNAJC15	ISCU	MIR210	MT-ND1	MT-ND2	MT-ND3	MT-ND4	MT-ND4L	MT-ND5	MT-ND6	NDUFA1	NDUFA10	NDUFA2	NDUFA3	NDUFA4	NDUFA5	NDUFA6	NDUFA7	NDUFA8	NDUFA9	NDUFAB1	NDUFAF1	NDUFB1	NDUFB10	NDUFB2	NDUFB3	NDUFB4	NDUFB5	NDUFB6	NDUFB7	NDUFB8	NDUFB9	NDUFC1	NDUFC2	NDUFC2-KCTD14	NDUFS1	NDUFS2	NDUFS3	NDUFS4	NDUFS5	NDUFS6	NDUFS7	NDUFS8	NDUFV1	NDUFV2	NDUFV3
GOBP_MITOCHONDRIAL_ELECTRON_TRANSPORT_SUCCINATE_TO_UBIQUINONE	https://www.gsea-msigdb.org/gsea/msigdb/human/geneset/GOBP_MITOCHONDRIAL_ELECTRON_TRANSPORT_SUCCINATE_TO_UBIQUINONE	SDHA	SDHAF2	SDHB	SDHC	SDHD
GOBP_MITOCHONDRIAL_ELECTRON_TRANSPORT_UBIQUINOL_TO_CYTOCHROME_C	https://www.gsea-msigdb.org/gsea/msigdb/human/geneset/GOBP_MITOCHONDRIAL_ELECTRON_TRANSPORT_UBIQUINOL_TO_CYTOCHROME_C	CYC1	CYCS	MT-CYB	UQCC3	UQCR10	UQCR11	UQCRB	UQCRC1	UQCRC2	UQCRFS1	UQCRFS1P1	UQCRH	UQCRHL	UQCRQ
GOBP_NEGATIVE_REGULATION_OF_OXIDATIVE_PHOSPHORYLATION	https://www.gsea-msigdb.org/gsea/msigdb/human/geneset/GOBP_NEGATIVE_REGULATION_OF_OXIDATIVE_PHOSPHORYLATION	ACTN3	DNAJC15	MIR210	MLXIPL	PDE12	PPIF	RHOA	SNCA	TNF
GOBP_OXIDATIVE_PHOSPHORYLATION	https://www.gsea-msigdb.org/gsea/msigdb/human/geneset/GOBP_OXIDATIVE_PHOSPHORYLATION	ABCD1	ACTN3	AFG1L	AK4	ANTKMT	ATP5F1A	ATP5F1B	ATP5F1C	ATP5F1D	ATP5F1E	ATP5F1EP2	ATP5ME	ATP5MF	ATP5MG	ATP5PB	ATP5PD	ATP5PF	ATP5PO	ATP7A	ATPSCKMT	BID	C2orf69	CCNB1	CDK1	CHCHD10	CHCHD2	COA6	COQ9	COX15	COX4I1	COX4I2	COX5A	COX5B	COX6A1	COX6A2	COX6B1	COX6B2	COX6C	COX7A1	COX7A2	COX7A2L	COX7A2P2	COX7B	COX7B2	COX7C	COX8A	COX8C	CYC1
GOCC_MITOCHONDRIAL_CRISTA	https://www.gsea-msigdb.org/gsea/msigdb/human/geneset/GOCC_MITOCHONDRIAL_CRISTA	ATPSCKMT	CIBAR1	COX6B2	LYN	OPA1	PTPN1	SLC8B1	TMEM70
[truncated: 152 more columns]
